# Supplementary material for: Estradiol modulates neural response to conspecific and heterospecific song in female house sparrows: An in vivo positron emission tomography study
Source: PLoS One. 2017 Aug 23;12(8):e0182875. doi: 10.1371/journal.pone.0182875 (PMC5568339; doi:10.1371/journal.pone.0182875)
Supplement: S2 File — (XLSX) [file pone.0182875.s009.xlsx]

## Sheet: PET_data
Bird ID	Implant type	Song type	Treatment	Scan number	Brain region	Brain SUV	Density scaled beak SUV	Density scaled lung SUV	Pectoralis SUV	Glucose (mg/dl)	Glucose scaled brain SUV	Brain SUV/lung SUV	Brain SUV / beak SUV
HOSP 40	Empty	HOSP	Empty	1	Apical hyperpallium	1.09	0.253	0.389	0.285	479.5	522.655	2.80206	4.3083
HOSP 40	Empty	WTSP	Empty	2	Apical hyperpallium	0.599	0.241	0.43	0.31	459.5	275.24	1.39302	2.48548
HOSP 40	Estradiol	WTSP	Estradiol	3	Apical hyperpallium	1.01	0.186	0.501	0.336	468	472.68	2.01597	5.43011
HOSP 40	Estradiol	HOSP	Estradiol	4	Apical hyperpallium	1.26	0.192	0.477	0.42	444.5	560.07	2.64151	6.5625
HOSP 41	Estradiol	WTSP	Estradiol	1	Apical hyperpallium	0.616	0.217	0.429	0.875	525	323.4	1.4359	2.83871
HOSP 41	Estradiol	HOSP	Estradiol	2	Apical hyperpallium	0.224	0.0794	0.215	0.262	501	112.224	1.04186	2.82116
HOSP 41	Empty	HOSP	Post_Estradiol	3	Apical hyperpallium	0.352	0.173	0.487	0.537	504	177.408	0.722793	2.03468
HOSP 41	Empty	WTSP	Post_Estradiol	4	Apical hyperpallium	0.091	0.077	0.19	0.0791	468	42.588	0.478947	1.18182
HOSP 42	Estradiol	WTSP	Estradiol	1	Apical hyperpallium	0.678	0.238	0.51	0.295	475.5	322.389	1.32941	2.84874
HOSP 42	Estradiol	HOSP	Estradiol	2	Apical hyperpallium	1.13	0.216	0.475	0.326	455	514.15	2.37895	5.23148
HOSP 42	Empty	HOSP	Post_Estradiol	3	Apical hyperpallium	1.06	0.261	0.508	0.332	533.5	565.51	2.08661	4.0613
HOSP 42	Empty	WTSP	Post_Estradiol	4	Apical hyperpallium	0.621	0.205	0.482	0.387	501	311.121	1.28838	3.02927
HOSP 43	Empty	WTSP	Empty	1	Apical hyperpallium	0.681	0.231	0.44	0.412	483	328.923	1.54773	2.94805
HOSP 43	Empty	HOSP	Empty	2	Apical hyperpallium	0.878	0.208	0.469	0.418	505	443.39	1.87207	4.22115
HOSP 43	Estradiol	WTSP	Estradiol	3	Apical hyperpallium	0.716	0.225	0.506	0.646	461	330.076	1.41502	3.18222
HOSP 43	Estradiol	HOSP	Estradiol	4	Apical hyperpallium	0.693	0.203	0.42	0.644	413	286.209	1.65	3.41379
HOSP 44	Empty	WTSP	Empty	1	Apical hyperpallium	0.667	0.134	0.331	0.413	499	332.833	2.01511	4.97761
HOSP 44	Empty	HOSP	Empty	2	Apical hyperpallium	0.575	0.174	0.376	0.427	490	281.75	1.52926	3.3046
HOSP 44	Estradiol	WTSP	Estradiol	3	Apical hyperpallium	0.47	0.177	0.459	0.595	466.5	219.255	1.02397	2.65537
HOSP 44	Estradiol	HOSP	Estradiol	4	Apical hyperpallium	0.423	0.145	0.376	0.662	371	156.933	1.125	2.91724
HOSP 45	Estradiol	HOSP	Estradiol	1	Apical hyperpallium	0.468	0.135	0.321	0.52	468	219.024	1.45794	3.46667
HOSP 45	Estradiol	WTSP	Estradiol	2	Apical hyperpallium	0.344	0.117	0.415	0.673	510	175.44	0.828916	2.94017
HOSP 45	Empty	HOSP	Post_Estradiol	3	Apical hyperpallium	0.501	0.164	0.399	0.386	507	254.007	1.25564	3.05488
HOSP 45	Empty	WTSP	Post_Estradiol	4	Apical hyperpallium	0.16	0.0951	0.205	0.113	506	80.96	0.780488	1.68244
HOSP 46	Estradiol	HOSP	Estradiol	1	Apical hyperpallium	0.557	0.178	0.406	0.745	437.5	243.688	1.37192	3.12921
HOSP 46	Estradiol	WTSP	Estradiol	2	Apical hyperpallium	0.417	0.131	0.408	0.706	415.5	173.263	1.02206	3.18321
HOSP 46	Empty	HOSP	Post_Estradiol	3	Apical hyperpallium	0.473	0.16	0.419	0.713	581.5	275.05	1.12888	2.95625
HOSP 46	Empty	WTSP	Post_Estradiol	4	Apical hyperpallium	0.38	0.168	0.429	0.664	527	200.26	0.885781	2.2619
HOSP 47	Empty	HOSP	Empty	1	Apical hyperpallium	0.39	0.208	0.459	0.192	530.5	206.895	0.849673	1.875
HOSP 47	Empty	WTSP	Empty	2	Apical hyperpallium	0.64	0.208	0.401	0.289	497.5	318.4	1.59601	3.07692
HOSP 47	Estradiol	WTSP	Estradiol	3	Apical hyperpallium	0.646	0.184	0.396	0.428	461.5	298.129	1.63131	3.51087
HOSP 47	Estradiol	HOSP	Estradiol	4	Apical hyperpallium	0.505	0.165	0.377	0.441	453	228.765	1.33952	3.06061
HOSP 48	Empty	HOSP	Empty	1	Apical hyperpallium	0.808	0.207	0.377	0.264	529	427.432	2.14324	3.90338
HOSP 48	Empty	WTSP	Empty	2	Apical hyperpallium	0.579	0.187	0.303	0.317	436	252.444	1.91089	3.09626
HOSP 48	Estradiol	WTSP	Estradiol	3	Apical hyperpallium	0.636	0.251	0.517	0.395	508	323.088	1.23017	2.53386
HOSP 49	Estradiol	WTSP	Estradiol	1	Apical hyperpallium	0.274	0.0895	0.223	0.232	470.5	128.917	1.2287	3.06145
HOSP 49	Estradiol	HOSP	Estradiol	2	Apical hyperpallium	0.692	0.189	0.381	0.405	430	297.56	1.81627	3.66138
HOSP 49	Empty	HOSP	Post_Estradiol	3	Apical hyperpallium	0.17	0.11	0.209	0.0968	483	82.11	0.813397	1.54545
HOSP 49	Empty	WTSP	Post_Estradiol	4	Apical hyperpallium	0.181	0.0992	0.238	0.163	472	85.432	0.760504	1.8246
HOSP 40	Empty	HOSP	Empty	1	Arcopallium	1.1	0.253	0.389	0.285	479.5	527.45	2.82776	4.34783
HOSP 40	Empty	WTSP	Empty	2	Arcopallium	0.966	0.241	0.43	0.31	459.5	443.877	2.24651	4.0083
HOSP 40	Estradiol	WTSP	Estradiol	3	Arcopallium	1.16	0.186	0.501	0.336	468	542.88	2.31537	6.23656
HOSP 40	Estradiol	HOSP	Estradiol	4	Arcopallium	1.44	0.192	0.477	0.42	444.5	640.08	3.01887	7.5
HOSP 41	Estradiol	WTSP	Estradiol	1	Arcopallium	0.672	0.217	0.429	0.875	525	352.8	1.56643	3.09677
HOSP 41	Estradiol	HOSP	Estradiol	2	Arcopallium	0.275	0.0794	0.215	0.262	501	137.775	1.27907	3.46348
HOSP 41	Empty	HOSP	Post_Estradiol	3	Arcopallium	0.883	0.173	0.487	0.537	504	445.032	1.81314	5.10405
HOSP 41	Empty	WTSP	Post_Estradiol	4	Arcopallium	0.177	0.077	0.19	0.0791	468	82.836	0.931579	2.2987
HOSP 42	Estradiol	WTSP	Estradiol	1	Arcopallium	0.775	0.238	0.51	0.295	475.5	368.512	1.51961	3.2563
HOSP 42	Estradiol	HOSP	Estradiol	2	Arcopallium	0.892	0.216	0.475	0.326	455	405.86	1.87789	4.12963
HOSP 42	Empty	HOSP	Post_Estradiol	3	Arcopallium	0.964	0.261	0.508	0.332	533.5	514.294	1.89764	3.69349
HOSP 42	Empty	WTSP	Post_Estradiol	4	Arcopallium	0.958	0.205	0.482	0.387	501	479.958	1.98755	4.67317
HOSP 43	Empty	WTSP	Empty	1	Arcopallium	0.991	0.231	0.44	0.412	483	478.653	2.25227	4.29004
HOSP 43	Empty	HOSP	Empty	2	Arcopallium	0.782	0.208	0.469	0.418	505	394.91	1.66738	3.75962
HOSP 43	Estradiol	WTSP	Estradiol	3	Arcopallium	0.864	0.225	0.506	0.646	461	398.304	1.70751	3.84
HOSP 43	Estradiol	HOSP	Estradiol	4	Arcopallium	0.69	0.203	0.42	0.644	413	284.97	1.64286	3.39901
HOSP 44	Empty	WTSP	Empty	1	Arcopallium	0.618	0.134	0.331	0.413	499	308.382	1.86707	4.61194
HOSP 44	Empty	HOSP	Empty	2	Arcopallium	0.682	0.174	0.376	0.427	490	334.18	1.81383	3.91954
HOSP 44	Estradiol	WTSP	Estradiol	3	Arcopallium	0.496	0.177	0.459	0.595	466.5	231.384	1.08061	2.80226
HOSP 44	Estradiol	HOSP	Estradiol	4	Arcopallium	0.607	0.145	0.376	0.662	371	225.197	1.61436	4.18621
HOSP 45	Estradiol	HOSP	Estradiol	1	Arcopallium	0.572	0.135	0.321	0.52	468	267.696	1.78193	4.23704
HOSP 45	Estradiol	WTSP	Estradiol	2	Arcopallium	0.631	0.117	0.415	0.673	510	321.81	1.52048	5.39316
HOSP 45	Empty	HOSP	Post_Estradiol	3	Arcopallium	0.741	0.164	0.399	0.386	507	375.687	1.85714	4.51829
HOSP 45	Empty	WTSP	Post_Estradiol	4	Arcopallium	0.194	0.0951	0.205	0.113	506	98.164	0.946341	2.03996
HOSP 46	Estradiol	HOSP	Estradiol	1	Arcopallium	0.936	0.178	0.406	0.745	437.5	409.5	2.30542	5.25843
HOSP 46	Estradiol	WTSP	Estradiol	2	Arcopallium	0.593	0.131	0.408	0.706	415.5	246.392	1.45343	4.52672
HOSP 46	Empty	HOSP	Post_Estradiol	3	Arcopallium	0.715	0.16	0.419	0.713	581.5	415.772	1.70644	4.46875
HOSP 46	Empty	WTSP	Post_Estradiol	4	Arcopallium	0.619	0.168	0.429	0.664	527	326.213	1.44289	3.68452
HOSP 47	Empty	HOSP	Empty	1	Arcopallium	0.515	0.208	0.459	0.192	530.5	273.207	1.122	2.47596
HOSP 47	Empty	WTSP	Empty	2	Arcopallium	0.725	0.208	0.401	0.289	497.5	360.688	1.80798	3.48558
HOSP 47	Estradiol	WTSP	Estradiol	3	Arcopallium	0.847	0.184	0.396	0.428	461.5	390.89	2.13889	4.60326
HOSP 47	Estradiol	HOSP	Estradiol	4	Arcopallium	0.677	0.165	0.377	0.441	453	306.681	1.79576	4.10303
HOSP 48	Empty	HOSP	Empty	1	Arcopallium	0.882	0.207	0.377	0.264	529	466.578	2.33952	4.26087
HOSP 48	Empty	WTSP	Empty	2	Arcopallium	0.662	0.187	0.303	0.317	436	288.632	2.18482	3.54011
HOSP 48	Estradiol	WTSP	Estradiol	3	Arcopallium	0.647	0.251	0.517	0.395	508	328.676	1.25145	2.57769
HOSP 49	Estradiol	WTSP	Estradiol	1	Arcopallium	0.364	0.0895	0.223	0.232	470.5	171.262	1.63229	4.06704
HOSP 49	Estradiol	HOSP	Estradiol	2	Arcopallium	0.617	0.189	0.381	0.405	430	265.31	1.61942	3.26455
HOSP 49	Empty	HOSP	Post_Estradiol	3	Arcopallium	0.196	0.11	0.209	0.0968	483	94.668	0.937799	1.78182
HOSP 49	Empty	WTSP	Post_Estradiol	4	Arcopallium	0.315	0.0992	0.238	0.163	472	148.68	1.32353	3.1754
HOSP 40	Empty	HOSP	Empty	1	Brain nuclei	1.19	0.253	0.389	0.285	479.5	570.605	3.05913	4.70356
HOSP 40	Empty	WTSP	Empty	2	Brain nuclei	1.3	0.241	0.43	0.31	459.5	597.35	3.02326	5.39419
HOSP 40	Estradiol	WTSP	Estradiol	3	Brain nuclei	1.47	0.186	0.501	0.336	468	687.96	2.93413	7.90323
HOSP 40	Estradiol	HOSP	Estradiol	4	Brain nuclei	1.7	0.192	0.477	0.42	444.5	755.65	3.56394	8.85417
HOSP 41	Estradiol	WTSP	Estradiol	1	Brain nuclei	0.823	0.217	0.429	0.875	525	432.075	1.91841	3.79263
HOSP 41	Estradiol	HOSP	Estradiol	2	Brain nuclei	0.319	0.0794	0.215	0.262	501	159.819	1.48372	4.01763
HOSP 41	Empty	HOSP	Post_Estradiol	3	Brain nuclei	0.887	0.173	0.487	0.537	504	447.048	1.82136	5.12717
HOSP 41	Empty	WTSP	Post_Estradiol	4	Brain nuclei	0.182	0.077	0.19	0.0791	468	85.176	0.957895	2.36364
HOSP 42	Estradiol	WTSP	Estradiol	1	Brain nuclei	1.01	0.238	0.51	0.295	475.5	480.255	1.98039	4.2437
HOSP 42	Estradiol	HOSP	Estradiol	2	Brain nuclei	1.24	0.216	0.475	0.326	455	564.2	2.61053	5.74074
HOSP 42	Empty	HOSP	Post_Estradiol	3	Brain nuclei	1.24	0.261	0.508	0.332	533.5	661.54	2.44094	4.75096
HOSP 42	Empty	WTSP	Post_Estradiol	4	Brain nuclei	1.17	0.205	0.482	0.387	501	586.17	2.42739	5.70732
HOSP 43	Empty	WTSP	Empty	1	Brain nuclei	1.05	0.231	0.44	0.412	483	507.15	2.38636	4.54545
HOSP 43	Empty	HOSP	Empty	2	Brain nuclei	0.921	0.208	0.469	0.418	505	465.105	1.96375	4.42788
HOSP 43	Estradiol	WTSP	Estradiol	3	Brain nuclei	0.894	0.225	0.506	0.646	461	412.134	1.7668	3.97333
HOSP 43	Estradiol	HOSP	Estradiol	4	Brain nuclei	0.776	0.203	0.42	0.644	413	320.488	1.84762	3.82266
HOSP 44	Empty	WTSP	Empty	1	Brain nuclei	0.809	0.134	0.331	0.413	499	403.691	2.44411	6.03731
HOSP 44	Empty	HOSP	Empty	2	Brain nuclei	0.827	0.174	0.376	0.427	490	405.23	2.19947	4.75287
HOSP 44	Estradiol	WTSP	Estradiol	3	Brain nuclei	0.573	0.177	0.459	0.595	466.5	267.305	1.24837	3.23729
HOSP 44	Estradiol	HOSP	Estradiol	4	Brain nuclei	0.769	0.145	0.376	0.662	371	285.299	2.04521	5.30345
HOSP 45	Estradiol	HOSP	Estradiol	1	Brain nuclei	0.691	0.135	0.321	0.52	468	323.388	2.15265	5.11852
HOSP 45	Estradiol	WTSP	Estradiol	2	Brain nuclei	0.773	0.117	0.415	0.673	510	394.23	1.86265	6.60684
HOSP 45	Empty	HOSP	Post_Estradiol	3	Brain nuclei	0.961	0.164	0.399	0.386	507	487.227	2.40852	5.85976
HOSP 45	Empty	WTSP	Post_Estradiol	4	Brain nuclei	0.221	0.0951	0.205	0.113	506	111.826	1.07805	2.32387
HOSP 46	Estradiol	HOSP	Estradiol	1	Brain nuclei	1.16	0.178	0.406	0.745	437.5	507.5	2.85714	6.51685
HOSP 46	Estradiol	WTSP	Estradiol	2	Brain nuclei	0.767	0.131	0.408	0.706	415.5	318.688	1.8799	5.85496
HOSP 46	Empty	HOSP	Post_Estradiol	3	Brain nuclei	0.807	0.16	0.419	0.713	581.5	469.271	1.92601	5.04375
HOSP 46	Empty	WTSP	Post_Estradiol	4	Brain nuclei	0.72	0.168	0.429	0.664	527	379.44	1.67832	4.28571
HOSP 47	Empty	HOSP	Empty	1	Brain nuclei	0.586	0.208	0.459	0.192	530.5	310.873	1.27669	2.81731
HOSP 47	Empty	WTSP	Empty	2	Brain nuclei	0.928	0.208	0.401	0.289	497.5	461.68	2.31421	4.46154
HOSP 47	Estradiol	WTSP	Estradiol	3	Brain nuclei	1.07	0.184	0.396	0.428	461.5	493.805	2.70202	5.81522
HOSP 47	Estradiol	HOSP	Estradiol	4	Brain nuclei	0.874	0.165	0.377	0.441	453	395.922	2.3183	5.29697
HOSP 48	Empty	HOSP	Empty	1	Brain nuclei	1.16	0.207	0.377	0.264	529	613.64	3.07692	5.60386
HOSP 48	Empty	WTSP	Empty	2	Brain nuclei	0.832	0.187	0.303	0.317	436	362.752	2.74587	4.4492
HOSP 48	Estradiol	WTSP	Estradiol	3	Brain nuclei	0.753	0.251	0.517	0.395	508	382.524	1.45648	3
HOSP 49	Estradiol	WTSP	Estradiol	1	Brain nuclei	0.477	0.0895	0.223	0.232	470.5	224.429	2.13901	5.32961
HOSP 49	Estradiol	HOSP	Estradiol	2	Brain nuclei	0.857	0.189	0.381	0.405	430	368.51	2.24934	4.53439
HOSP 49	Empty	HOSP	Post_Estradiol	3	Brain nuclei	0.241	0.11	0.209	0.0968	483	116.403	1.15311	2.19091
HOSP 49	Empty	WTSP	Post_Estradiol	4	Brain nuclei	0.332	0.0992	0.238	0.163	472	156.704	1.39496	3.34677
HOSP 40	Empty	HOSP	Empty	1	Cerebellum	1.04	0.253	0.389	0.285	479.5	498.68	2.67352	4.11067
HOSP 40	Empty	WTSP	Empty	2	Cerebellum	0.879	0.241	0.43	0.31	459.5	403.901	2.04419	3.6473
HOSP 40	Estradiol	WTSP	Estradiol	3	Cerebellum	1.07	0.186	0.501	0.336	468	500.76	2.13573	5.75269
HOSP 40	Estradiol	HOSP	Estradiol	4	Cerebellum	1.25	0.192	0.477	0.42	444.5	555.625	2.62055	6.51042
HOSP 41	Estradiol	WTSP	Estradiol	1	Cerebellum	0.726	0.217	0.429	0.875	525	381.15	1.69231	3.34562
HOSP 41	Estradiol	HOSP	Estradiol	2	Cerebellum	0.254	0.0794	0.215	0.262	501	127.254	1.1814	3.19899
HOSP 41	Empty	HOSP	Post_Estradiol	3	Cerebellum	0.726	0.173	0.487	0.537	504	365.904	1.49076	4.19653
HOSP 41	Empty	WTSP	Post_Estradiol	4	Cerebellum	0.153	0.077	0.19	0.0791	468	71.604	0.805263	1.98701
HOSP 42	Estradiol	WTSP	Estradiol	1	Cerebellum	0.851	0.238	0.51	0.295	475.5	404.651	1.66863	3.57563
HOSP 42	Estradiol	HOSP	Estradiol	2	Cerebellum	1.02	0.216	0.475	0.326	455	464.1	2.14737	4.72222
HOSP 42	Empty	HOSP	Post_Estradiol	3	Cerebellum	1.07	0.261	0.508	0.332	533.5	570.845	2.1063	4.09962
HOSP 42	Empty	WTSP	Post_Estradiol	4	Cerebellum	0.856	0.205	0.482	0.387	501	428.856	1.77593	4.17561
HOSP 43	Empty	WTSP	Empty	1	Cerebellum	0.727	0.231	0.44	0.412	483	351.141	1.65227	3.14719
HOSP 43	Empty	HOSP	Empty	2	Cerebellum	0.842	0.208	0.469	0.418	505	425.21	1.79531	4.04808
HOSP 43	Estradiol	WTSP	Estradiol	3	Cerebellum	0.862	0.225	0.506	0.646	461	397.382	1.70356	3.83111
HOSP 43	Estradiol	HOSP	Estradiol	4	Cerebellum	0.713	0.203	0.42	0.644	413	294.469	1.69762	3.51232
HOSP 44	Empty	WTSP	Empty	1	Cerebellum	0.683	0.134	0.331	0.413	499	340.817	2.06344	5.09701
HOSP 44	Empty	HOSP	Empty	2	Cerebellum	0.727	0.174	0.376	0.427	490	356.23	1.93351	4.17816
HOSP 44	Estradiol	WTSP	Estradiol	3	Cerebellum	0.499	0.177	0.459	0.595	466.5	232.784	1.08715	2.81921
HOSP 44	Estradiol	HOSP	Estradiol	4	Cerebellum	0.611	0.145	0.376	0.662	371	226.681	1.625	4.21379
HOSP 45	Estradiol	HOSP	Estradiol	1	Cerebellum	0.523	0.135	0.321	0.52	468	244.764	1.62928	3.87407
HOSP 45	Estradiol	WTSP	Estradiol	2	Cerebellum	0.55	0.117	0.415	0.673	510	280.5	1.3253	4.70085
HOSP 45	Empty	HOSP	Post_Estradiol	3	Cerebellum	0.705	0.164	0.399	0.386	507	357.435	1.76692	4.29878
HOSP 45	Empty	WTSP	Post_Estradiol	4	Cerebellum	0.188	0.0951	0.205	0.113	506	95.128	0.917073	1.97687
HOSP 46	Estradiol	HOSP	Estradiol	1	Cerebellum	0.871	0.178	0.406	0.745	437.5	381.062	2.14532	4.89326
HOSP 46	Estradiol	WTSP	Estradiol	2	Cerebellum	0.749	0.131	0.408	0.706	415.5	311.209	1.83578	5.71756
HOSP 46	Empty	HOSP	Post_Estradiol	3	Cerebellum	0.611	0.16	0.419	0.713	581.5	355.296	1.45823	3.81875
HOSP 46	Empty	WTSP	Post_Estradiol	4	Cerebellum	0.585	0.168	0.429	0.664	527	308.295	1.36364	3.48214
HOSP 47	Empty	HOSP	Empty	1	Cerebellum	0.494	0.208	0.459	0.192	530.5	262.067	1.07625	2.375
HOSP 47	Empty	WTSP	Empty	2	Cerebellum	0.682	0.208	0.401	0.289	497.5	339.295	1.70075	3.27885
HOSP 47	Estradiol	WTSP	Estradiol	3	Cerebellum	0.78	0.184	0.396	0.428	461.5	359.97	1.9697	4.23913
HOSP 47	Estradiol	HOSP	Estradiol	4	Cerebellum	0.65	0.165	0.377	0.441	453	294.45	1.72414	3.93939
HOSP 48	Empty	HOSP	Empty	1	Cerebellum	0.826	0.207	0.377	0.264	529	436.954	2.19098	3.99034
HOSP 48	Empty	WTSP	Empty	2	Cerebellum	0.59	0.187	0.303	0.317	436	257.24	1.94719	3.15508
HOSP 48	Estradiol	WTSP	Estradiol	3	Cerebellum	0.613	0.251	0.517	0.395	508	311.404	1.18569	2.44223
HOSP 49	Estradiol	WTSP	Estradiol	1	Cerebellum	0.358	0.0895	0.223	0.232	470.5	168.439	1.60538	4
HOSP 49	Estradiol	HOSP	Estradiol	2	Cerebellum	0.687	0.189	0.381	0.405	430	295.41	1.80315	3.63492
HOSP 49	Empty	HOSP	Post_Estradiol	3	Cerebellum	0.181	0.11	0.209	0.0968	483	87.423	0.866029	1.64545
HOSP 49	Empty	WTSP	Post_Estradiol	4	Cerebellum	0.25	0.0992	0.238	0.163	472	118	1.05042	2.52016
HOSP 40	Empty	HOSP	Empty	1	Densocellular hyperpallium	1.06	0.253	0.389	0.285	479.5	508.27	2.72494	4.18972
HOSP 40	Empty	WTSP	Empty	2	Densocellular hyperpallium	0.914	0.241	0.43	0.31	459.5	419.983	2.12558	3.79253
HOSP 40	Estradiol	WTSP	Estradiol	3	Densocellular hyperpallium	1.22	0.186	0.501	0.336	468	570.96	2.43513	6.55914
HOSP 40	Estradiol	HOSP	Estradiol	4	Densocellular hyperpallium	1.08	0.192	0.477	0.42	444.5	480.06	2.26415	5.625
HOSP 41	Estradiol	WTSP	Estradiol	1	Densocellular hyperpallium	0.71	0.217	0.429	0.875	525	372.75	1.65501	3.27189
HOSP 41	Estradiol	HOSP	Estradiol	2	Densocellular hyperpallium	0.266	0.0794	0.215	0.262	501	133.266	1.23721	3.35013
HOSP 41	Empty	HOSP	Post_Estradiol	3	Densocellular hyperpallium	0.476	0.173	0.487	0.537	504	239.904	0.977413	2.75145
HOSP 41	Empty	WTSP	Post_Estradiol	4	Densocellular hyperpallium	0.109	0.077	0.19	0.0791	468	51.012	0.573684	1.41558
HOSP 42	Estradiol	WTSP	Estradiol	1	Densocellular hyperpallium	0.726	0.238	0.51	0.295	475.5	345.213	1.42353	3.05042
HOSP 42	Estradiol	HOSP	Estradiol	2	Densocellular hyperpallium	1.2	0.216	0.475	0.326	455	546	2.52632	5.55556
HOSP 42	Empty	HOSP	Post_Estradiol	3	Densocellular hyperpallium	1.11	0.261	0.508	0.332	533.5	592.185	2.18504	4.25287
HOSP 42	Empty	WTSP	Post_Estradiol	4	Densocellular hyperpallium	0.725	0.205	0.482	0.387	501	363.225	1.50415	3.53659
HOSP 43	Empty	WTSP	Empty	1	Densocellular hyperpallium	0.805	0.231	0.44	0.412	483	388.815	1.82955	3.48485
HOSP 43	Empty	HOSP	Empty	2	Densocellular hyperpallium	0.959	0.208	0.469	0.418	505	484.295	2.04478	4.61058
HOSP 43	Estradiol	WTSP	Estradiol	3	Densocellular hyperpallium	0.81	0.225	0.506	0.646	461	373.41	1.60079	3.6
HOSP 43	Estradiol	HOSP	Estradiol	4	Densocellular hyperpallium	0.72	0.203	0.42	0.644	413	297.36	1.71429	3.5468
HOSP 44	Empty	WTSP	Empty	1	Densocellular hyperpallium	0.7	0.134	0.331	0.413	499	349.3	2.1148	5.22388
HOSP 44	Empty	HOSP	Empty	2	Densocellular hyperpallium	0.712	0.174	0.376	0.427	490	348.88	1.89362	4.09195
HOSP 44	Estradiol	WTSP	Estradiol	3	Densocellular hyperpallium	0.542	0.177	0.459	0.595	466.5	252.843	1.18083	3.06215
HOSP 44	Estradiol	HOSP	Estradiol	4	Densocellular hyperpallium	0.63	0.145	0.376	0.662	371	233.73	1.67553	4.34483
HOSP 45	Estradiol	HOSP	Estradiol	1	Densocellular hyperpallium	0.485	0.135	0.321	0.52	468	226.98	1.5109	3.59259
HOSP 45	Estradiol	WTSP	Estradiol	2	Densocellular hyperpallium	0.491	0.117	0.415	0.673	510	250.41	1.18313	4.19658
HOSP 45	Empty	HOSP	Post_Estradiol	3	Densocellular hyperpallium	0.559	0.164	0.399	0.386	507	283.413	1.401	3.40854
HOSP 45	Empty	WTSP	Post_Estradiol	4	Densocellular hyperpallium	0.179	0.0951	0.205	0.113	506	90.574	0.873171	1.88223
HOSP 46	Estradiol	HOSP	Estradiol	1	Densocellular hyperpallium	0.824	0.178	0.406	0.745	437.5	360.5	2.02956	4.62921
HOSP 46	Estradiol	WTSP	Estradiol	2	Densocellular hyperpallium	0.499	0.131	0.408	0.706	415.5	207.334	1.22304	3.80916
HOSP 46	Empty	HOSP	Post_Estradiol	3	Densocellular hyperpallium	0.575	0.16	0.419	0.713	581.5	334.363	1.37232	3.59375
HOSP 46	Empty	WTSP	Post_Estradiol	4	Densocellular hyperpallium	0.479	0.168	0.429	0.664	527	252.433	1.11655	2.85119
HOSP 47	Empty	HOSP	Empty	1	Densocellular hyperpallium	0.431	0.208	0.459	0.192	530.5	228.645	0.938998	2.07212
HOSP 47	Empty	WTSP	Empty	2	Densocellular hyperpallium	0.693	0.208	0.401	0.289	497.5	344.767	1.72818	3.33173
HOSP 47	Estradiol	WTSP	Estradiol	3	Densocellular hyperpallium	0.863	0.184	0.396	0.428	461.5	398.274	2.17929	4.69022
HOSP 47	Estradiol	HOSP	Estradiol	4	Densocellular hyperpallium	0.61	0.165	0.377	0.441	453	276.33	1.61804	3.69697
HOSP 48	Empty	HOSP	Empty	1	Densocellular hyperpallium	0.986	0.207	0.377	0.264	529	521.594	2.61538	4.76329
HOSP 48	Empty	WTSP	Empty	2	Densocellular hyperpallium	0.71	0.187	0.303	0.317	436	309.56	2.34323	3.79679
HOSP 48	Estradiol	WTSP	Estradiol	3	Densocellular hyperpallium	0.632	0.251	0.517	0.395	508	321.056	1.22244	2.51793
HOSP 49	Estradiol	WTSP	Estradiol	1	Densocellular hyperpallium	0.374	0.0895	0.223	0.232	470.5	175.967	1.67713	4.17877
HOSP 49	Estradiol	HOSP	Estradiol	2	Densocellular hyperpallium	0.851	0.189	0.381	0.405	430	365.93	2.2336	4.50265
HOSP 49	Empty	HOSP	Post_Estradiol	3	Densocellular hyperpallium	0.175	0.11	0.209	0.0968	483	84.525	0.837321	1.59091
HOSP 49	Empty	WTSP	Post_Estradiol	4	Densocellular hyperpallium	0.228	0.0992	0.238	0.163	472	107.616	0.957983	2.29839
HOSP 40	Empty	HOSP	Empty	1	HIndbrain	1.16	0.253	0.389	0.285	479.5	556.22	2.98201	4.58498
HOSP 40	Empty	WTSP	Empty	2	HIndbrain	1.29	0.241	0.43	0.31	459.5	592.755	3	5.3527
HOSP 40	Estradiol	WTSP	Estradiol	3	HIndbrain	1.52	0.186	0.501	0.336	468	711.36	3.03393	8.17204
HOSP 40	Estradiol	HOSP	Estradiol	4	HIndbrain	1.65	0.192	0.477	0.42	444.5	733.425	3.45912	8.59375
HOSP 41	Estradiol	WTSP	Estradiol	1	HIndbrain	0.796	0.217	0.429	0.875	525	417.9	1.85548	3.6682
HOSP 41	Estradiol	HOSP	Estradiol	2	HIndbrain	0.343	0.0794	0.215	0.262	501	171.843	1.59535	4.3199
HOSP 41	Empty	HOSP	Post_Estradiol	3	HIndbrain	0.951	0.173	0.487	0.537	504	479.304	1.95277	5.49711
HOSP 41	Empty	WTSP	Post_Estradiol	4	HIndbrain	0.195	0.077	0.19	0.0791	468	91.26	1.02632	2.53247
HOSP 42	Estradiol	WTSP	Estradiol	1	HIndbrain	1.05	0.238	0.51	0.295	475.5	499.275	2.05882	4.41176
HOSP 42	Estradiol	HOSP	Estradiol	2	HIndbrain	1.17	0.216	0.475	0.326	455	532.35	2.46316	5.41667
HOSP 42	Empty	HOSP	Post_Estradiol	3	HIndbrain	1.16	0.261	0.508	0.332	533.5	618.86	2.28346	4.44444
HOSP 42	Empty	WTSP	Post_Estradiol	4	HIndbrain	1.19	0.205	0.482	0.387	501	596.19	2.46888	5.80488
HOSP 43	Empty	WTSP	Empty	1	HIndbrain	1.09	0.231	0.44	0.412	483	526.47	2.47727	4.71861
HOSP 43	Empty	HOSP	Empty	2	HIndbrain	0.975	0.208	0.469	0.418	505	492.375	2.07889	4.6875
HOSP 43	Estradiol	WTSP	Estradiol	3	HIndbrain	0.848	0.225	0.506	0.646	461	390.928	1.67589	3.76889
HOSP 43	Estradiol	HOSP	Estradiol	4	HIndbrain	0.794	0.203	0.42	0.644	413	327.922	1.89048	3.91133
HOSP 44	Empty	WTSP	Empty	1	HIndbrain	0.792	0.134	0.331	0.413	499	395.208	2.39275	5.91045
HOSP 44	Empty	HOSP	Empty	2	HIndbrain	0.884	0.174	0.376	0.427	490	433.16	2.35106	5.08046
HOSP 44	Estradiol	WTSP	Estradiol	3	HIndbrain	0.582	0.177	0.459	0.595	466.5	271.503	1.26797	3.28814
HOSP 44	Estradiol	HOSP	Estradiol	4	HIndbrain	0.814	0.145	0.376	0.662	371	301.994	2.16489	5.61379
HOSP 45	Estradiol	HOSP	Estradiol	1	HIndbrain	0.684	0.135	0.321	0.52	468	320.112	2.13084	5.06667
HOSP 45	Estradiol	WTSP	Estradiol	2	HIndbrain	0.782	0.117	0.415	0.673	510	398.82	1.88434	6.68376
HOSP 45	Empty	HOSP	Post_Estradiol	3	HIndbrain	0.941	0.164	0.399	0.386	507	477.087	2.3584	5.7378
HOSP 45	Empty	WTSP	Post_Estradiol	4	HIndbrain	0.233	0.0951	0.205	0.113	506	117.898	1.13659	2.45005
HOSP 46	Estradiol	HOSP	Estradiol	1	HIndbrain	1.15	0.178	0.406	0.745	437.5	503.125	2.83251	6.46067
HOSP 46	Estradiol	WTSP	Estradiol	2	HIndbrain	0.803	0.131	0.408	0.706	415.5	333.647	1.96814	6.12977
HOSP 46	Empty	HOSP	Post_Estradiol	3	HIndbrain	0.843	0.16	0.419	0.713	581.5	490.204	2.01193	5.26875
HOSP 46	Empty	WTSP	Post_Estradiol	4	HIndbrain	0.76	0.168	0.429	0.664	527	400.52	1.77156	4.52381
HOSP 47	Empty	HOSP	Empty	1	HIndbrain	0.619	0.208	0.459	0.192	530.5	328.38	1.34858	2.97596
HOSP 47	Empty	WTSP	Empty	2	HIndbrain	0.942	0.208	0.401	0.289	497.5	468.645	2.34913	4.52885
HOSP 47	Estradiol	WTSP	Estradiol	3	HIndbrain	1.14	0.184	0.396	0.428	461.5	526.11	2.87879	6.19565
HOSP 47	Estradiol	HOSP	Estradiol	4	HIndbrain	0.912	0.165	0.377	0.441	453	413.136	2.4191	5.52727
HOSP 48	Empty	HOSP	Empty	1	HIndbrain	1.12	0.207	0.377	0.264	529	592.48	2.97082	5.41063
HOSP 48	Empty	WTSP	Empty	2	HIndbrain	0.89	0.187	0.303	0.317	436	388.04	2.93729	4.75936
HOSP 48	Estradiol	WTSP	Estradiol	3	HIndbrain	0.776	0.251	0.517	0.395	508	394.208	1.50097	3.09163
HOSP 49	Estradiol	WTSP	Estradiol	1	HIndbrain	0.462	0.0895	0.223	0.232	470.5	217.371	2.07175	5.16201
HOSP 49	Estradiol	HOSP	Estradiol	2	HIndbrain	0.821	0.189	0.381	0.405	430	353.03	2.15486	4.34392
HOSP 49	Empty	HOSP	Post_Estradiol	3	HIndbrain	0.248	0.11	0.209	0.0968	483	119.784	1.1866	2.25455
HOSP 49	Empty	WTSP	Post_Estradiol	4	HIndbrain	0.34	0.0992	0.238	0.163	472	160.48	1.42857	3.42742
HOSP 40	Empty	HOSP	Empty	1	Hippocampus	1.03	0.253	0.389	0.285	479.5	493.885	2.64781	4.07115
HOSP 40	Empty	WTSP	Empty	2	Hippocampus	0.314	0.241	0.43	0.31	459.5	144.283	0.730233	1.3029
HOSP 40	Estradiol	WTSP	Estradiol	3	Hippocampus	0.396	0.186	0.501	0.336	468	185.328	0.790419	2.12903
HOSP 40	Estradiol	HOSP	Estradiol	4	Hippocampus	0.631	0.192	0.477	0.42	444.5	280.479	1.32285	3.28646
HOSP 41	Estradiol	WTSP	Estradiol	1	Hippocampus	0.496	0.217	0.429	0.875	525	260.4	1.15618	2.28571
HOSP 41	Estradiol	HOSP	Estradiol	2	Hippocampus	0.116	0.0794	0.215	0.262	501	58.116	0.539535	1.46096
HOSP 41	Empty	HOSP	Post_Estradiol	3	Hippocampus	0.338	0.173	0.487	0.537	504	170.352	0.694045	1.95376
HOSP 41	Empty	WTSP	Post_Estradiol	4	Hippocampus	0.0889	0.077	0.19	0.0791	468	41.6052	0.467895	1.15455
HOSP 42	Estradiol	WTSP	Estradiol	1	Hippocampus	0.405	0.238	0.51	0.295	475.5	192.577	0.794118	1.70168
HOSP 42	Estradiol	HOSP	Estradiol	2	Hippocampus	0.715	0.216	0.475	0.326	455	325.325	1.50526	3.31019
HOSP 42	Empty	HOSP	Post_Estradiol	3	Hippocampus	0.758	0.261	0.508	0.332	533.5	404.393	1.49213	2.90421
HOSP 42	Empty	WTSP	Post_Estradiol	4	Hippocampus	0.382	0.205	0.482	0.387	501	191.382	0.792531	1.86341
HOSP 43	Empty	WTSP	Empty	1	Hippocampus	0.368	0.231	0.44	0.412	483	177.744	0.836364	1.59307
HOSP 43	Empty	HOSP	Empty	2	Hippocampus	0.737	0.208	0.469	0.418	505	372.185	1.57143	3.54327
HOSP 43	Estradiol	WTSP	Estradiol	3	Hippocampus	0.859	0.225	0.506	0.646	461	395.999	1.69763	3.81778
HOSP 43	Estradiol	HOSP	Estradiol	4	Hippocampus	0.671	0.203	0.42	0.644	413	277.123	1.59762	3.30542
HOSP 44	Empty	WTSP	Empty	1	Hippocampus	0.381	0.134	0.331	0.413	499	190.119	1.15106	2.84328
HOSP 44	Empty	HOSP	Empty	2	Hippocampus	0.432	0.174	0.376	0.427	490	211.68	1.14894	2.48276
HOSP 44	Estradiol	WTSP	Estradiol	3	Hippocampus	0.377	0.177	0.459	0.595	466.5	175.87	0.821351	2.12994
HOSP 44	Estradiol	HOSP	Estradiol	4	Hippocampus	0.29	0.145	0.376	0.662	371	107.59	0.771277	2
HOSP 45	Estradiol	HOSP	Estradiol	1	Hippocampus	0.356	0.135	0.321	0.52	468	166.608	1.10903	2.63704
HOSP 45	Estradiol	WTSP	Estradiol	2	Hippocampus	0.213	0.117	0.415	0.673	510	108.63	0.513253	1.82051
HOSP 45	Empty	HOSP	Post_Estradiol	3	Hippocampus	0.329	0.164	0.399	0.386	507	166.803	0.824561	2.0061
HOSP 45	Empty	WTSP	Post_Estradiol	4	Hippocampus	0.122	0.0951	0.205	0.113	506	61.732	0.595122	1.28286
HOSP 46	Estradiol	HOSP	Estradiol	1	Hippocampus	0.249	0.178	0.406	0.745	437.5	108.938	0.6133	1.39888
HOSP 46	Estradiol	WTSP	Estradiol	2	Hippocampus	0.288	0.131	0.408	0.706	415.5	119.664	0.705882	2.19847
HOSP 46	Empty	HOSP	Post_Estradiol	3	Hippocampus	0.36	0.16	0.419	0.713	581.5	209.34	0.859189	2.25
HOSP 46	Empty	WTSP	Post_Estradiol	4	Hippocampus	0.303	0.168	0.429	0.664	527	159.681	0.706294	1.80357
HOSP 47	Empty	HOSP	Empty	1	Hippocampus	0.3	0.208	0.459	0.192	530.5	159.15	0.653595	1.44231
HOSP 47	Empty	WTSP	Empty	2	Hippocampus	0.383	0.208	0.401	0.289	497.5	190.542	0.955112	1.84135
HOSP 47	Estradiol	WTSP	Estradiol	3	Hippocampus	0.458	0.184	0.396	0.428	461.5	211.367	1.15657	2.48913
HOSP 47	Estradiol	HOSP	Estradiol	4	Hippocampus	0.319	0.165	0.377	0.441	453	144.507	0.846154	1.93333
HOSP 48	Empty	HOSP	Empty	1	Hippocampus	0.438	0.207	0.377	0.264	529	231.702	1.1618	2.11594
HOSP 48	Empty	WTSP	Empty	2	Hippocampus	0.404	0.187	0.303	0.317	436	176.144	1.33333	2.16043
HOSP 48	Estradiol	WTSP	Estradiol	3	Hippocampus	0.546	0.251	0.517	0.395	508	277.368	1.05609	2.1753
HOSP 49	Estradiol	WTSP	Estradiol	1	Hippocampus	0.174	0.0895	0.223	0.232	470.5	81.867	0.780269	1.94413
HOSP 49	Estradiol	HOSP	Estradiol	2	Hippocampus	0.533	0.189	0.381	0.405	430	229.19	1.39895	2.82011
HOSP 49	Empty	HOSP	Post_Estradiol	3	Hippocampus	0.108	0.11	0.209	0.0968	483	52.164	0.516746	0.981818
HOSP 49	Empty	WTSP	Post_Estradiol	4	Hippocampus	0.178	0.0992	0.238	0.163	472	84.016	0.747899	1.79435
HOSP 40	Empty	HOSP	Empty	1	Lateral ventricle and fiber tracts	1.19	0.253	0.389	0.285	479.5	570.605	3.05913	4.70356
HOSP 40	Empty	WTSP	Empty	2	Lateral ventricle and fiber tracts	1.06	0.241	0.43	0.31	459.5	487.07	2.46512	4.39834
HOSP 40	Estradiol	WTSP	Estradiol	3	Lateral ventricle and fiber tracts	1.26	0.186	0.501	0.336	468	589.68	2.51497	6.77419
HOSP 40	Estradiol	HOSP	Estradiol	4	Lateral ventricle and fiber tracts	1.45	0.192	0.477	0.42	444.5	644.525	3.03983	7.55208
HOSP 41	Estradiol	WTSP	Estradiol	1	Lateral ventricle and fiber tracts	0.722	0.217	0.429	0.875	525	379.05	1.68298	3.32719
HOSP 41	Estradiol	HOSP	Estradiol	2	Lateral ventricle and fiber tracts	0.271	0.0794	0.215	0.262	501	135.771	1.26047	3.4131
HOSP 41	Empty	HOSP	Post_Estradiol	3	Lateral ventricle and fiber tracts	0.671	0.173	0.487	0.537	504	338.184	1.37782	3.87861
HOSP 41	Empty	WTSP	Post_Estradiol	4	Lateral ventricle and fiber tracts	0.147	0.077	0.19	0.0791	468	68.796	0.773684	1.90909
HOSP 42	Estradiol	WTSP	Estradiol	1	Lateral ventricle and fiber tracts	0.843	0.238	0.51	0.295	475.5	400.846	1.65294	3.54202
HOSP 42	Estradiol	HOSP	Estradiol	2	Lateral ventricle and fiber tracts	1.14	0.216	0.475	0.326	455	518.7	2.4	5.27778
HOSP 42	Empty	HOSP	Post_Estradiol	3	Lateral ventricle and fiber tracts	1.19	0.261	0.508	0.332	533.5	634.865	2.34252	4.55939
HOSP 42	Empty	WTSP	Post_Estradiol	4	Lateral ventricle and fiber tracts	1.03	0.205	0.482	0.387	501	516.03	2.13693	5.02439
HOSP 43	Empty	WTSP	Empty	1	Lateral ventricle and fiber tracts	0.875	0.231	0.44	0.412	483	422.625	1.98864	3.78788
HOSP 43	Empty	HOSP	Empty	2	Lateral ventricle and fiber tracts	0.891	0.208	0.469	0.418	505	449.955	1.89979	4.28365
HOSP 43	Estradiol	WTSP	Estradiol	3	Lateral ventricle and fiber tracts	0.884	0.225	0.506	0.646	461	407.524	1.74704	3.92889
HOSP 43	Estradiol	HOSP	Estradiol	4	Lateral ventricle and fiber tracts	0.784	0.203	0.42	0.644	413	323.792	1.86667	3.86207
HOSP 44	Empty	WTSP	Empty	1	Lateral ventricle and fiber tracts	0.727	0.134	0.331	0.413	499	362.773	2.19637	5.42537
HOSP 44	Empty	HOSP	Empty	2	Lateral ventricle and fiber tracts	0.78	0.174	0.376	0.427	490	382.2	2.07447	4.48276
HOSP 44	Estradiol	WTSP	Estradiol	3	Lateral ventricle and fiber tracts	0.522	0.177	0.459	0.595	466.5	243.513	1.13725	2.94915
HOSP 44	Estradiol	HOSP	Estradiol	4	Lateral ventricle and fiber tracts	0.675	0.145	0.376	0.662	371	250.425	1.79521	4.65517
HOSP 45	Estradiol	HOSP	Estradiol	1	Lateral ventricle and fiber tracts	0.648	0.135	0.321	0.52	468	303.264	2.01869	4.8
HOSP 45	Estradiol	WTSP	Estradiol	2	Lateral ventricle and fiber tracts	0.645	0.117	0.415	0.673	510	328.95	1.55422	5.51282
HOSP 45	Empty	HOSP	Post_Estradiol	3	Lateral ventricle and fiber tracts	0.861	0.164	0.399	0.386	507	436.527	2.15789	5.25
HOSP 45	Empty	WTSP	Post_Estradiol	4	Lateral ventricle and fiber tracts	0.206	0.0951	0.205	0.113	506	104.236	1.00488	2.16614
HOSP 46	Estradiol	HOSP	Estradiol	1	Lateral ventricle and fiber tracts	0.845	0.178	0.406	0.745	437.5	369.688	2.08128	4.74719
HOSP 46	Estradiol	WTSP	Estradiol	2	Lateral ventricle and fiber tracts	0.686	0.131	0.408	0.706	415.5	285.033	1.68137	5.23664
HOSP 46	Empty	HOSP	Post_Estradiol	3	Lateral ventricle and fiber tracts	0.857	0.16	0.419	0.713	581.5	498.346	2.04535	5.35625
HOSP 46	Empty	WTSP	Post_Estradiol	4	Lateral ventricle and fiber tracts	0.673	0.168	0.429	0.664	527	354.671	1.56876	4.00595
HOSP 47	Empty	HOSP	Empty	1	Lateral ventricle and fiber tracts	0.498	0.208	0.459	0.192	530.5	264.189	1.08497	2.39423
HOSP 47	Empty	WTSP	Empty	2	Lateral ventricle and fiber tracts	0.844	0.208	0.401	0.289	497.5	419.89	2.10474	4.05769
HOSP 47	Estradiol	WTSP	Estradiol	3	Lateral ventricle and fiber tracts	1.03	0.184	0.396	0.428	461.5	475.345	2.60101	5.59783
HOSP 47	Estradiol	HOSP	Estradiol	4	Lateral ventricle and fiber tracts	0.758	0.165	0.377	0.441	453	343.374	2.01061	4.59394
HOSP 48	Empty	HOSP	Empty	1	Lateral ventricle and fiber tracts	0.995	0.207	0.377	0.264	529	526.355	2.63926	4.80676
HOSP 48	Empty	WTSP	Empty	2	Lateral ventricle and fiber tracts	0.797	0.187	0.303	0.317	436	347.492	2.63036	4.26203
HOSP 48	Estradiol	WTSP	Estradiol	3	Lateral ventricle and fiber tracts	0.776	0.251	0.517	0.395	508	394.208	1.50097	3.09163
HOSP 49	Estradiol	WTSP	Estradiol	1	Lateral ventricle and fiber tracts	0.379	0.0895	0.223	0.232	470.5	178.32	1.69955	4.23464
HOSP 49	Estradiol	HOSP	Estradiol	2	Lateral ventricle and fiber tracts	0.805	0.189	0.381	0.405	430	346.15	2.11286	4.25926
HOSP 49	Empty	HOSP	Post_Estradiol	3	Lateral ventricle and fiber tracts	0.212	0.11	0.209	0.0968	483	102.396	1.01435	1.92727
HOSP 49	Empty	WTSP	Post_Estradiol	4	Lateral ventricle and fiber tracts	0.313	0.0992	0.238	0.163	472	147.736	1.31513	3.15524
HOSP 40	Empty	HOSP	Empty	1	Mesopallium	1.15	0.253	0.389	0.285	479.5	551.425	2.9563	4.54545
HOSP 40	Empty	WTSP	Empty	2	Mesopallium	0.761	0.241	0.43	0.31	459.5	349.68	1.76977	3.15768
HOSP 40	Estradiol	WTSP	Estradiol	3	Mesopallium	0.97	0.186	0.501	0.336	468	453.96	1.93613	5.21505
HOSP 40	Estradiol	HOSP	Estradiol	4	Mesopallium	1.18	0.192	0.477	0.42	444.5	524.51	2.47379	6.14583
HOSP 41	Estradiol	WTSP	Estradiol	1	Mesopallium	0.778	0.217	0.429	0.875	525	408.45	1.81352	3.58525
HOSP 41	Estradiol	HOSP	Estradiol	2	Mesopallium	0.259	0.0794	0.215	0.262	501	129.759	1.20465	3.26196
HOSP 41	Empty	HOSP	Post_Estradiol	3	Mesopallium	0.474	0.173	0.487	0.537	504	238.896	0.973306	2.73988
HOSP 41	Empty	WTSP	Post_Estradiol	4	Mesopallium	0.116	0.077	0.19	0.0791	468	54.288	0.610526	1.50649
HOSP 42	Estradiol	WTSP	Estradiol	1	Mesopallium	0.74	0.238	0.51	0.295	475.5	351.87	1.45098	3.10924
HOSP 42	Estradiol	HOSP	Estradiol	2	Mesopallium	1.14	0.216	0.475	0.326	455	518.7	2.4	5.27778
HOSP 42	Empty	HOSP	Post_Estradiol	3	Mesopallium	1.07	0.261	0.508	0.332	533.5	570.845	2.1063	4.09962
HOSP 42	Empty	WTSP	Post_Estradiol	4	Mesopallium	0.641	0.205	0.482	0.387	501	321.141	1.32988	3.12683
HOSP 43	Empty	WTSP	Empty	1	Mesopallium	0.741	0.231	0.44	0.412	483	357.903	1.68409	3.20779
HOSP 43	Empty	HOSP	Empty	2	Mesopallium	0.954	0.208	0.469	0.418	505	481.77	2.03412	4.58654
HOSP 43	Estradiol	WTSP	Estradiol	3	Mesopallium	0.916	0.225	0.506	0.646	461	422.276	1.81028	4.07111
HOSP 43	Estradiol	HOSP	Estradiol	4	Mesopallium	0.774	0.203	0.42	0.644	413	319.662	1.84286	3.81281
HOSP 44	Empty	WTSP	Empty	1	Mesopallium	0.65	0.134	0.331	0.413	499	324.35	1.96375	4.85075
HOSP 44	Empty	HOSP	Empty	2	Mesopallium	0.658	0.174	0.376	0.427	490	322.42	1.75	3.78161
HOSP 44	Estradiol	WTSP	Estradiol	3	Mesopallium	0.531	0.177	0.459	0.595	466.5	247.712	1.15686	3
HOSP 44	Estradiol	HOSP	Estradiol	4	Mesopallium	0.509	0.145	0.376	0.662	371	188.839	1.35372	3.51034
HOSP 45	Estradiol	HOSP	Estradiol	1	Mesopallium	0.482	0.135	0.321	0.52	468	225.576	1.50156	3.57037
HOSP 45	Estradiol	WTSP	Estradiol	2	Mesopallium	0.449	0.117	0.415	0.673	510	228.99	1.08193	3.83761
HOSP 45	Empty	HOSP	Post_Estradiol	3	Mesopallium	0.625	0.164	0.399	0.386	507	316.875	1.56642	3.81098
HOSP 45	Empty	WTSP	Post_Estradiol	4	Mesopallium	0.177	0.0951	0.205	0.113	506	89.562	0.863415	1.8612
HOSP 46	Estradiol	HOSP	Estradiol	1	Mesopallium	0.671	0.178	0.406	0.745	437.5	293.562	1.65271	3.76966
HOSP 46	Estradiol	WTSP	Estradiol	2	Mesopallium	0.552	0.131	0.408	0.706	415.5	229.356	1.35294	4.21374
HOSP 46	Empty	HOSP	Post_Estradiol	3	Mesopallium	0.531	0.16	0.419	0.713	581.5	308.776	1.2673	3.31875
HOSP 46	Empty	WTSP	Post_Estradiol	4	Mesopallium	0.493	0.168	0.429	0.664	527	259.811	1.14918	2.93452
HOSP 47	Empty	HOSP	Empty	1	Mesopallium	0.47	0.208	0.459	0.192	530.5	249.335	1.02397	2.25962
HOSP 47	Empty	WTSP	Empty	2	Mesopallium	0.706	0.208	0.401	0.289	497.5	351.235	1.7606	3.39423
HOSP 47	Estradiol	WTSP	Estradiol	3	Mesopallium	0.653	0.184	0.396	0.428	461.5	301.36	1.64899	3.54891
HOSP 47	Estradiol	HOSP	Estradiol	4	Mesopallium	0.595	0.165	0.377	0.441	453	269.535	1.57825	3.60606
HOSP 48	Empty	HOSP	Empty	1	Mesopallium	0.847	0.207	0.377	0.264	529	448.063	2.24668	4.09179
HOSP 48	Empty	WTSP	Empty	2	Mesopallium	0.602	0.187	0.303	0.317	436	262.472	1.9868	3.21925
HOSP 48	Estradiol	WTSP	Estradiol	3	Mesopallium	0.625	0.251	0.517	0.395	508	317.5	1.2089	2.49004
HOSP 49	Estradiol	WTSP	Estradiol	1	Mesopallium	0.371	0.0895	0.223	0.232	470.5	174.555	1.66368	4.14525
HOSP 49	Estradiol	HOSP	Estradiol	2	Mesopallium	0.824	0.189	0.381	0.405	430	354.32	2.16273	4.35979
HOSP 49	Empty	HOSP	Post_Estradiol	3	Mesopallium	0.187	0.11	0.209	0.0968	483	90.321	0.894737	1.7
HOSP 49	Empty	WTSP	Post_Estradiol	4	Mesopallium	0.231	0.0992	0.238	0.163	472	109.032	0.970588	2.32863
HOSP 40	Empty	HOSP	Empty	1	Midbrain	1.34	0.253	0.389	0.285	479.5	642.53	3.44473	5.29644
HOSP 40	Empty	WTSP	Empty	2	Midbrain	1.22	0.241	0.43	0.31	459.5	560.59	2.83721	5.06224
HOSP 40	Estradiol	WTSP	Estradiol	3	Midbrain	1.48	0.186	0.501	0.336	468	692.64	2.95409	7.95699
HOSP 40	Estradiol	HOSP	Estradiol	4	Midbrain	1.76	0.192	0.477	0.42	444.5	782.32	3.68973	9.16667
HOSP 41	Estradiol	WTSP	Estradiol	1	Midbrain	0.866	0.217	0.429	0.875	525	454.65	2.01865	3.99078
HOSP 41	Estradiol	HOSP	Estradiol	2	Midbrain	0.337	0.0794	0.215	0.262	501	168.837	1.56744	4.24433
HOSP 41	Empty	HOSP	Post_Estradiol	3	Midbrain	0.893	0.173	0.487	0.537	504	450.072	1.83368	5.16185
HOSP 41	Empty	WTSP	Post_Estradiol	4	Midbrain	0.184	0.077	0.19	0.0791	468	86.112	0.968421	2.38961
HOSP 42	Estradiol	WTSP	Estradiol	1	Midbrain	1.08	0.238	0.51	0.295	475.5	513.54	2.11765	4.53782
HOSP 42	Estradiol	HOSP	Estradiol	2	Midbrain	1.36	0.216	0.475	0.326	455	618.8	2.86316	6.2963
HOSP 42	Empty	HOSP	Post_Estradiol	3	Midbrain	1.33	0.261	0.508	0.332	533.5	709.555	2.61811	5.09579
HOSP 42	Empty	WTSP	Post_Estradiol	4	Midbrain	1.17	0.205	0.482	0.387	501	586.17	2.42739	5.70732
HOSP 43	Empty	WTSP	Empty	1	Midbrain	1.1	0.231	0.44	0.412	483	531.3	2.5	4.7619
HOSP 43	Empty	HOSP	Empty	2	Midbrain	1.06	0.208	0.469	0.418	505	535.3	2.26013	5.09615
HOSP 43	Estradiol	WTSP	Estradiol	3	Midbrain	0.898	0.225	0.506	0.646	461	413.978	1.7747	3.99111
HOSP 43	Estradiol	HOSP	Estradiol	4	Midbrain	0.879	0.203	0.42	0.644	413	363.027	2.09286	4.33005
HOSP 44	Empty	WTSP	Empty	1	Midbrain	0.788	0.134	0.331	0.413	499	393.212	2.38066	5.8806
HOSP 44	Empty	HOSP	Empty	2	Midbrain	0.865	0.174	0.376	0.427	490	423.85	2.30053	4.97126
HOSP 44	Estradiol	WTSP	Estradiol	3	Midbrain	0.605	0.177	0.459	0.595	466.5	282.233	1.31808	3.41808
HOSP 44	Estradiol	HOSP	Estradiol	4	Midbrain	0.773	0.145	0.376	0.662	371	286.783	2.05585	5.33103
HOSP 45	Estradiol	HOSP	Estradiol	1	Midbrain	0.751	0.135	0.321	0.52	468	351.468	2.33956	5.56296
HOSP 45	Estradiol	WTSP	Estradiol	2	Midbrain	0.78	0.117	0.415	0.673	510	397.8	1.87952	6.66667
HOSP 45	Empty	HOSP	Post_Estradiol	3	Midbrain	0.983	0.164	0.399	0.386	507	498.381	2.46366	5.9939
HOSP 45	Empty	WTSP	Post_Estradiol	4	Midbrain	0.234	0.0951	0.205	0.113	506	118.404	1.14146	2.46057
HOSP 46	Estradiol	HOSP	Estradiol	1	Midbrain	1.18	0.178	0.406	0.745	437.5	516.25	2.9064	6.62921
HOSP 46	Estradiol	WTSP	Estradiol	2	Midbrain	0.818	0.131	0.408	0.706	415.5	339.879	2.0049	6.24427
HOSP 46	Empty	HOSP	Post_Estradiol	3	Midbrain	0.902	0.16	0.419	0.713	581.5	524.513	2.15274	5.6375
HOSP 46	Empty	WTSP	Post_Estradiol	4	Midbrain	0.776	0.168	0.429	0.664	527	408.952	1.80886	4.61905
HOSP 47	Empty	HOSP	Empty	1	Midbrain	0.625	0.208	0.459	0.192	530.5	331.562	1.36166	3.00481
HOSP 47	Empty	WTSP	Empty	2	Midbrain	0.988	0.208	0.401	0.289	497.5	491.53	2.46384	4.75
HOSP 47	Estradiol	WTSP	Estradiol	3	Midbrain	1.14	0.184	0.396	0.428	461.5	526.11	2.87879	6.19565
HOSP 47	Estradiol	HOSP	Estradiol	4	Midbrain	0.91	0.165	0.377	0.441	453	412.23	2.41379	5.51515
HOSP 48	Empty	HOSP	Empty	1	Midbrain	1.24	0.207	0.377	0.264	529	655.96	3.28912	5.99034
HOSP 48	Empty	WTSP	Empty	2	Midbrain	0.941	0.187	0.303	0.317	436	410.276	3.10561	5.03209
HOSP 48	Estradiol	WTSP	Estradiol	3	Midbrain	0.848	0.251	0.517	0.395	508	430.784	1.64023	3.37849
HOSP 49	Estradiol	WTSP	Estradiol	1	Midbrain	0.485	0.0895	0.223	0.232	470.5	228.192	2.17489	5.41899
HOSP 49	Estradiol	HOSP	Estradiol	2	Midbrain	0.947	0.189	0.381	0.405	430	407.21	2.48556	5.01058
HOSP 49	Empty	HOSP	Post_Estradiol	3	Midbrain	0.243	0.11	0.209	0.0968	483	117.369	1.16268	2.20909
HOSP 49	Empty	WTSP	Post_Estradiol	4	Midbrain	0.345	0.0992	0.238	0.163	472	162.84	1.44958	3.47782
HOSP 40	Empty	HOSP	Empty	1	Nidopallium	1.18	0.253	0.389	0.285	479.5	565.81	3.03342	4.66403
HOSP 40	Empty	WTSP	Empty	2	Nidopallium	1.11	0.241	0.43	0.31	459.5	510.045	2.5814	4.60581
HOSP 40	Estradiol	WTSP	Estradiol	3	Nidopallium	1.31	0.186	0.501	0.336	468	613.08	2.61477	7.04301
HOSP 40	Estradiol	HOSP	Estradiol	4	Nidopallium	1.44	0.192	0.477	0.42	444.5	640.08	3.01887	7.5
HOSP 41	Estradiol	WTSP	Estradiol	1	Nidopallium	0.805	0.217	0.429	0.875	525	422.625	1.87646	3.70968
HOSP 41	Estradiol	HOSP	Estradiol	2	Nidopallium	0.305	0.0794	0.215	0.262	501	152.805	1.4186	3.84131
HOSP 41	Empty	HOSP	Post_Estradiol	3	Nidopallium	0.84	0.173	0.487	0.537	504	423.36	1.72485	4.85549
HOSP 41	Empty	WTSP	Post_Estradiol	4	Nidopallium	0.172	0.077	0.19	0.0791	468	80.496	0.905263	2.23377
HOSP 42	Estradiol	WTSP	Estradiol	1	Nidopallium	0.917	0.238	0.51	0.295	475.5	436.034	1.79804	3.85294
HOSP 42	Estradiol	HOSP	Estradiol	2	Nidopallium	1.12	0.216	0.475	0.326	455	509.6	2.35789	5.18519
HOSP 42	Empty	HOSP	Post_Estradiol	3	Nidopallium	1.1	0.261	0.508	0.332	533.5	586.85	2.16535	4.21456
HOSP 42	Empty	WTSP	Post_Estradiol	4	Nidopallium	0.975	0.205	0.482	0.387	501	488.475	2.02282	4.7561
HOSP 43	Empty	WTSP	Empty	1	Nidopallium	0.952	0.231	0.44	0.412	483	459.816	2.16364	4.12121
HOSP 43	Empty	HOSP	Empty	2	Nidopallium	0.863	0.208	0.469	0.418	505	435.815	1.84009	4.14904
HOSP 43	Estradiol	WTSP	Estradiol	3	Nidopallium	0.976	0.225	0.506	0.646	461	449.936	1.92885	4.33778
HOSP 43	Estradiol	HOSP	Estradiol	4	Nidopallium	0.776	0.203	0.42	0.644	413	320.488	1.84762	3.82266
HOSP 44	Empty	WTSP	Empty	1	Nidopallium	0.742	0.134	0.331	0.413	499	370.258	2.24169	5.53731
HOSP 44	Empty	HOSP	Empty	2	Nidopallium	0.8	0.174	0.376	0.427	490	392	2.12766	4.5977
HOSP 44	Estradiol	WTSP	Estradiol	3	Nidopallium	0.55	0.177	0.459	0.595	466.5	256.575	1.19826	3.10734
HOSP 44	Estradiol	HOSP	Estradiol	4	Nidopallium	0.714	0.145	0.376	0.662	371	264.894	1.89894	4.92414
HOSP 45	Estradiol	HOSP	Estradiol	1	Nidopallium	0.597	0.135	0.321	0.52	468	279.396	1.85981	4.42222
HOSP 45	Estradiol	WTSP	Estradiol	2	Nidopallium	0.686	0.117	0.415	0.673	510	349.86	1.65301	5.86325
HOSP 45	Empty	HOSP	Post_Estradiol	3	Nidopallium	0.815	0.164	0.399	0.386	507	413.205	2.04261	4.96951
HOSP 45	Empty	WTSP	Post_Estradiol	4	Nidopallium	0.208	0.0951	0.205	0.113	506	105.248	1.01463	2.18717
HOSP 46	Estradiol	HOSP	Estradiol	1	Nidopallium	1.01	0.178	0.406	0.745	437.5	441.875	2.48768	5.67416
HOSP 46	Estradiol	WTSP	Estradiol	2	Nidopallium	0.687	0.131	0.408	0.706	415.5	285.449	1.68382	5.24427
HOSP 46	Empty	HOSP	Post_Estradiol	3	Nidopallium	0.726	0.16	0.419	0.713	581.5	422.169	1.7327	4.5375
HOSP 46	Empty	WTSP	Post_Estradiol	4	Nidopallium	0.667	0.168	0.429	0.664	527	351.509	1.55478	3.97024
HOSP 47	Empty	HOSP	Empty	1	Nidopallium	0.532	0.208	0.459	0.192	530.5	282.226	1.15904	2.55769
HOSP 47	Empty	WTSP	Empty	2	Nidopallium	0.815	0.208	0.401	0.289	497.5	405.462	2.03242	3.91827
HOSP 47	Estradiol	WTSP	Estradiol	3	Nidopallium	0.897	0.184	0.396	0.428	461.5	413.966	2.26515	4.875
HOSP 47	Estradiol	HOSP	Estradiol	4	Nidopallium	0.747	0.165	0.377	0.441	453	338.391	1.98143	4.52727
HOSP 48	Empty	HOSP	Empty	1	Nidopallium	1.01	0.207	0.377	0.264	529	534.29	2.67905	4.87923
HOSP 48	Empty	WTSP	Empty	2	Nidopallium	0.797	0.187	0.303	0.317	436	347.492	2.63036	4.26203
HOSP 48	Estradiol	WTSP	Estradiol	3	Nidopallium	0.673	0.251	0.517	0.395	508	341.884	1.30174	2.68127
HOSP 49	Estradiol	WTSP	Estradiol	1	Nidopallium	0.439	0.0895	0.223	0.232	470.5	206.549	1.96861	4.90503
HOSP 49	Estradiol	HOSP	Estradiol	2	Nidopallium	0.776	0.189	0.381	0.405	430	333.68	2.03675	4.10582
HOSP 49	Empty	HOSP	Post_Estradiol	3	Nidopallium	0.22	0.11	0.209	0.0968	483	106.26	1.05263	2
HOSP 49	Empty	WTSP	Post_Estradiol	4	Nidopallium	0.31	0.0992	0.238	0.163	472	146.32	1.30252	3.125
HOSP 40	Empty	HOSP	Empty	1	Optic chiasm	1.02	0.253	0.389	0.285	479.5	489.09	2.62211	4.03162
HOSP 40	Empty	WTSP	Empty	2	Optic chiasm	1.17	0.241	0.43	0.31	459.5	537.615	2.72093	4.85477
HOSP 40	Estradiol	WTSP	Estradiol	3	Optic chiasm	1.4	0.186	0.501	0.336	468	655.2	2.79441	7.52688
HOSP 40	Estradiol	HOSP	Estradiol	4	Optic chiasm	1.47	0.192	0.477	0.42	444.5	653.415	3.08176	7.65625
HOSP 41	Estradiol	WTSP	Estradiol	1	Optic chiasm	0.74	0.217	0.429	0.875	525	388.5	1.72494	3.41014
HOSP 41	Estradiol	HOSP	Estradiol	2	Optic chiasm	0.309	0.0794	0.215	0.262	501	154.809	1.43721	3.89169
HOSP 41	Empty	HOSP	Post_Estradiol	3	Optic chiasm	0.784	0.173	0.487	0.537	504	395.136	1.60986	4.53179
HOSP 41	Empty	WTSP	Post_Estradiol	4	Optic chiasm	0.175	0.077	0.19	0.0791	468	81.9	0.921053	2.27273
HOSP 42	Estradiol	WTSP	Estradiol	1	Optic chiasm	0.932	0.238	0.51	0.295	475.5	443.166	1.82745	3.91597
HOSP 42	Estradiol	HOSP	Estradiol	2	Optic chiasm	1.15	0.216	0.475	0.326	455	523.25	2.42105	5.32407
HOSP 42	Empty	HOSP	Post_Estradiol	3	Optic chiasm	1.2	0.261	0.508	0.332	533.5	640.2	2.3622	4.5977
HOSP 42	Empty	WTSP	Post_Estradiol	4	Optic chiasm	1.02	0.205	0.482	0.387	501	511.02	2.11618	4.97561
HOSP 43	Empty	WTSP	Empty	1	Optic chiasm	0.95	0.231	0.44	0.412	483	458.85	2.15909	4.11255
HOSP 43	Empty	HOSP	Empty	2	Optic chiasm	0.884	0.208	0.469	0.418	505	446.42	1.88486	4.25
HOSP 43	Estradiol	WTSP	Estradiol	3	Optic chiasm	0.747	0.225	0.506	0.646	461	344.367	1.47628	3.32
HOSP 43	Estradiol	HOSP	Estradiol	4	Optic chiasm	0.673	0.203	0.42	0.644	413	277.949	1.60238	3.31527
HOSP 44	Empty	WTSP	Empty	1	Optic chiasm	0.696	0.134	0.331	0.413	499	347.304	2.10272	5.19403
HOSP 44	Empty	HOSP	Empty	2	Optic chiasm	0.722	0.174	0.376	0.427	490	353.78	1.92021	4.14943
HOSP 44	Estradiol	WTSP	Estradiol	3	Optic chiasm	0.523	0.177	0.459	0.595	466.5	243.98	1.13943	2.9548
HOSP 44	Estradiol	HOSP	Estradiol	4	Optic chiasm	0.692	0.145	0.376	0.662	371	256.732	1.84043	4.77241
HOSP 45	Estradiol	HOSP	Estradiol	1	Optic chiasm	0.682	0.135	0.321	0.52	468	319.176	2.12461	5.05185
HOSP 45	Estradiol	WTSP	Estradiol	2	Optic chiasm	0.695	0.117	0.415	0.673	510	354.45	1.6747	5.94017
HOSP 45	Empty	HOSP	Post_Estradiol	3	Optic chiasm	0.877	0.164	0.399	0.386	507	444.639	2.19799	5.34756
HOSP 45	Empty	WTSP	Post_Estradiol	4	Optic chiasm	0.205	0.0951	0.205	0.113	506	103.73	1	2.15563
HOSP 46	Estradiol	HOSP	Estradiol	1	Optic chiasm	1.06	0.178	0.406	0.745	437.5	463.75	2.61084	5.95506
HOSP 46	Estradiol	WTSP	Estradiol	2	Optic chiasm	0.732	0.131	0.408	0.706	415.5	304.146	1.79412	5.58779
HOSP 46	Empty	HOSP	Post_Estradiol	3	Optic chiasm	0.828	0.16	0.419	0.713	581.5	481.482	1.97613	5.175
HOSP 46	Empty	WTSP	Post_Estradiol	4	Optic chiasm	0.697	0.168	0.429	0.664	527	367.319	1.62471	4.14881
HOSP 47	Empty	HOSP	Empty	1	Optic chiasm	0.56	0.208	0.459	0.192	530.5	297.08	1.22004	2.69231
HOSP 47	Empty	WTSP	Empty	2	Optic chiasm	0.872	0.208	0.401	0.289	497.5	433.82	2.17456	4.19231
HOSP 47	Estradiol	WTSP	Estradiol	3	Optic chiasm	0.986	0.184	0.396	0.428	461.5	455.039	2.4899	5.3587
HOSP 47	Estradiol	HOSP	Estradiol	4	Optic chiasm	0.815	0.165	0.377	0.441	453	369.195	2.1618	4.93939
HOSP 48	Empty	HOSP	Empty	1	Optic chiasm	1.07	0.207	0.377	0.264	529	566.03	2.8382	5.16908
HOSP 48	Empty	WTSP	Empty	2	Optic chiasm	0.766	0.187	0.303	0.317	436	333.976	2.52805	4.09626
HOSP 48	Estradiol	WTSP	Estradiol	3	Optic chiasm	0.722	0.251	0.517	0.395	508	366.776	1.39652	2.87649
HOSP 49	Estradiol	WTSP	Estradiol	1	Optic chiasm	0.416	0.0895	0.223	0.232	470.5	195.728	1.86547	4.64804
HOSP 49	Estradiol	HOSP	Estradiol	2	Optic chiasm	0.765	0.189	0.381	0.405	430	328.95	2.00787	4.04762
HOSP 49	Empty	HOSP	Post_Estradiol	3	Optic chiasm	0.228	0.11	0.209	0.0968	483	110.124	1.09091	2.07273
HOSP 49	Empty	WTSP	Post_Estradiol	4	Optic chiasm	0.302	0.0992	0.238	0.163	472	142.544	1.26891	3.04435
HOSP 40	Empty	HOSP	Empty	1	Septum	1.24	0.253	0.389	0.285	479.5	594.58	3.18766	4.90119
HOSP 40	Empty	WTSP	Empty	2	Septum	1.23	0.241	0.43	0.31	459.5	565.185	2.86047	5.10373
HOSP 40	Estradiol	WTSP	Estradiol	3	Septum	1.38	0.186	0.501	0.336	468	645.84	2.75449	7.41935
HOSP 40	Estradiol	HOSP	Estradiol	4	Septum	1.71	0.192	0.477	0.42	444.5	760.095	3.58491	8.90625
HOSP 41	Estradiol	WTSP	Estradiol	1	Septum	0.74	0.217	0.429	0.875	525	388.5	1.72494	3.41014
HOSP 41	Estradiol	HOSP	Estradiol	2	Septum	0.29	0.0794	0.215	0.262	501	145.29	1.34884	3.65239
HOSP 41	Empty	HOSP	Post_Estradiol	3	Septum	0.901	0.173	0.487	0.537	504	454.104	1.8501	5.20809
HOSP 41	Empty	WTSP	Post_Estradiol	4	Septum	0.186	0.077	0.19	0.0791	468	87.048	0.978947	2.41558
HOSP 42	Estradiol	WTSP	Estradiol	1	Septum	0.873	0.238	0.51	0.295	475.5	415.111	1.71176	3.66807
HOSP 42	Estradiol	HOSP	Estradiol	2	Septum	1.1	0.216	0.475	0.326	455	500.5	2.31579	5.09259
HOSP 42	Empty	HOSP	Post_Estradiol	3	Septum	1.16	0.261	0.508	0.332	533.5	618.86	2.28346	4.44444
HOSP 42	Empty	WTSP	Post_Estradiol	4	Septum	1.04	0.205	0.482	0.387	501	521.04	2.15768	5.07317
HOSP 43	Empty	WTSP	Empty	1	Septum	1.07	0.231	0.44	0.412	483	516.81	2.43182	4.63203
HOSP 43	Empty	HOSP	Empty	2	Septum	0.91	0.208	0.469	0.418	505	459.55	1.9403	4.375
HOSP 43	Estradiol	WTSP	Estradiol	3	Septum	0.841	0.225	0.506	0.646	461	387.701	1.66206	3.73778
HOSP 43	Estradiol	HOSP	Estradiol	4	Septum	0.778	0.203	0.42	0.644	413	321.314	1.85238	3.83251
HOSP 44	Empty	WTSP	Empty	1	Septum	0.723	0.134	0.331	0.413	499	360.777	2.18429	5.39552
HOSP 44	Empty	HOSP	Empty	2	Septum	0.792	0.174	0.376	0.427	490	388.08	2.10638	4.55172
HOSP 44	Estradiol	WTSP	Estradiol	3	Septum	0.535	0.177	0.459	0.595	466.5	249.577	1.16558	3.0226
HOSP 44	Estradiol	HOSP	Estradiol	4	Septum	0.724	0.145	0.376	0.662	371	268.604	1.92553	4.9931
HOSP 45	Estradiol	HOSP	Estradiol	1	Septum	0.67	0.135	0.321	0.52	468	313.56	2.08723	4.96296
HOSP 45	Estradiol	WTSP	Estradiol	2	Septum	0.704	0.117	0.415	0.673	510	359.04	1.69639	6.01709
HOSP 45	Empty	HOSP	Post_Estradiol	3	Septum	0.886	0.164	0.399	0.386	507	449.202	2.22055	5.40244
HOSP 45	Empty	WTSP	Post_Estradiol	4	Septum	0.21	0.0951	0.205	0.113	506	106.26	1.02439	2.2082
HOSP 46	Estradiol	HOSP	Estradiol	1	Septum	1.05	0.178	0.406	0.745	437.5	459.375	2.58621	5.89888
HOSP 46	Estradiol	WTSP	Estradiol	2	Septum	0.734	0.131	0.408	0.706	415.5	304.977	1.79902	5.60305
HOSP 46	Empty	HOSP	Post_Estradiol	3	Septum	0.851	0.16	0.419	0.713	581.5	494.856	2.03103	5.31875
HOSP 46	Empty	WTSP	Post_Estradiol	4	Septum	0.696	0.168	0.429	0.664	527	366.792	1.62238	4.14286
HOSP 47	Empty	HOSP	Empty	1	Septum	0.567	0.208	0.459	0.192	530.5	300.793	1.23529	2.72596
HOSP 47	Empty	WTSP	Empty	2	Septum	0.847	0.208	0.401	0.289	497.5	421.382	2.11222	4.07212
HOSP 47	Estradiol	WTSP	Estradiol	3	Septum	1.03	0.184	0.396	0.428	461.5	475.345	2.60101	5.59783
HOSP 47	Estradiol	HOSP	Estradiol	4	Septum	0.801	0.165	0.377	0.441	453	362.853	2.12467	4.85455
HOSP 48	Empty	HOSP	Empty	1	Septum	1.07	0.207	0.377	0.264	529	566.03	2.8382	5.16908
HOSP 48	Empty	WTSP	Empty	2	Septum	0.799	0.187	0.303	0.317	436	348.364	2.63696	4.27273
HOSP 48	Estradiol	WTSP	Estradiol	3	Septum	0.758	0.251	0.517	0.395	508	385.064	1.46615	3.01992
HOSP 49	Estradiol	WTSP	Estradiol	1	Septum	0.419	0.0895	0.223	0.232	470.5	197.139	1.87892	4.68156
HOSP 49	Estradiol	HOSP	Estradiol	2	Septum	0.781	0.189	0.381	0.405	430	335.83	2.04987	4.13228
HOSP 49	Empty	HOSP	Post_Estradiol	3	Septum	0.224	0.11	0.209	0.0968	483	108.192	1.07177	2.03636
HOSP 49	Empty	WTSP	Post_Estradiol	4	Septum	0.343	0.0992	0.238	0.163	472	161.896	1.44118	3.45766
HOSP 40	Empty	HOSP	Empty	1	Striatum	1.31	0.253	0.389	0.285	479.5	628.145	3.36761	5.17787
HOSP 40	Empty	WTSP	Empty	2	Striatum	1.38	0.241	0.43	0.31	459.5	634.11	3.2093	5.72614
HOSP 40	Estradiol	WTSP	Estradiol	3	Striatum	1.67	0.186	0.501	0.336	468	781.56	3.33333	8.97849
HOSP 40	Estradiol	HOSP	Estradiol	4	Striatum	1.9	0.192	0.477	0.42	444.5	844.55	3.98323	9.89583
HOSP 41	Estradiol	WTSP	Estradiol	1	Striatum	0.857	0.217	0.429	0.875	525	449.925	1.99767	3.94931
HOSP 41	Estradiol	HOSP	Estradiol	2	Striatum	0.348	0.0794	0.215	0.262	501	174.348	1.6186	4.38287
HOSP 41	Empty	HOSP	Post_Estradiol	3	Striatum	0.991	0.173	0.487	0.537	504	499.464	2.03491	5.72832
HOSP 41	Empty	WTSP	Post_Estradiol	4	Striatum	0.196	0.077	0.19	0.0791	468	91.728	1.03158	2.54545
HOSP 42	Estradiol	WTSP	Estradiol	1	Striatum	1.01	0.238	0.51	0.295	475.5	480.255	1.98039	4.2437
HOSP 42	Estradiol	HOSP	Estradiol	2	Striatum	1.29	0.216	0.475	0.326	455	586.95	2.71579	5.97222
HOSP 42	Empty	HOSP	Post_Estradiol	3	Striatum	1.28	0.261	0.508	0.332	533.5	682.88	2.51969	4.90421
HOSP 42	Empty	WTSP	Post_Estradiol	4	Striatum	1.2	0.205	0.482	0.387	501	601.2	2.48963	5.85366
HOSP 43	Empty	WTSP	Empty	1	Striatum	1.15	0.231	0.44	0.412	483	555.45	2.61364	4.97835
HOSP 43	Empty	HOSP	Empty	2	Striatum	0.972	0.208	0.469	0.418	505	490.86	2.07249	4.67308
HOSP 43	Estradiol	WTSP	Estradiol	3	Striatum	0.944	0.225	0.506	0.646	461	435.184	1.86561	4.19556
HOSP 43	Estradiol	HOSP	Estradiol	4	Striatum	0.831	0.203	0.42	0.644	413	343.203	1.97857	4.0936
HOSP 44	Empty	WTSP	Empty	1	Striatum	0.812	0.134	0.331	0.413	499	405.188	2.45317	6.0597
HOSP 44	Empty	HOSP	Empty	2	Striatum	0.88	0.174	0.376	0.427	490	431.2	2.34043	5.05747
HOSP 44	Estradiol	WTSP	Estradiol	3	Striatum	0.593	0.177	0.459	0.595	466.5	276.635	1.29194	3.35028
HOSP 44	Estradiol	HOSP	Estradiol	4	Striatum	0.843	0.145	0.376	0.662	371	312.753	2.24202	5.81379
HOSP 45	Estradiol	HOSP	Estradiol	1	Striatum	0.744	0.135	0.321	0.52	468	348.192	2.31776	5.51111
HOSP 45	Estradiol	WTSP	Estradiol	2	Striatum	0.808	0.117	0.415	0.673	510	412.08	1.94699	6.90598
HOSP 45	Empty	HOSP	Post_Estradiol	3	Striatum	0.976	0.164	0.399	0.386	507	494.832	2.44612	5.95122
HOSP 45	Empty	WTSP	Post_Estradiol	4	Striatum	0.228	0.0951	0.205	0.113	506	115.368	1.1122	2.39748
HOSP 46	Estradiol	HOSP	Estradiol	1	Striatum	1.21	0.178	0.406	0.745	437.5	529.375	2.9803	6.79775
HOSP 46	Estradiol	WTSP	Estradiol	2	Striatum	0.802	0.131	0.408	0.706	415.5	333.231	1.96569	6.12214
HOSP 46	Empty	HOSP	Post_Estradiol	3	Striatum	0.908	0.16	0.419	0.713	581.5	528.002	2.16706	5.675
HOSP 46	Empty	WTSP	Post_Estradiol	4	Striatum	0.75	0.168	0.429	0.664	527	395.25	1.74825	4.46429
HOSP 47	Empty	HOSP	Empty	1	Striatum	0.594	0.208	0.459	0.192	530.5	315.117	1.29412	2.85577
HOSP 47	Empty	WTSP	Empty	2	Striatum	0.951	0.208	0.401	0.289	497.5	473.123	2.37157	4.57212
HOSP 47	Estradiol	WTSP	Estradiol	3	Striatum	1.12	0.184	0.396	0.428	461.5	516.88	2.82828	6.08696
HOSP 47	Estradiol	HOSP	Estradiol	4	Striatum	0.908	0.165	0.377	0.441	453	411.324	2.40849	5.50303
HOSP 48	Empty	HOSP	Empty	1	Striatum	1.22	0.207	0.377	0.264	529	645.38	3.23607	5.89372
HOSP 48	Empty	WTSP	Empty	2	Striatum	0.943	0.187	0.303	0.317	436	411.148	3.11221	5.04278
HOSP 48	Estradiol	WTSP	Estradiol	3	Striatum	0.83	0.251	0.517	0.395	508	421.64	1.60542	3.30677
HOSP 49	Estradiol	WTSP	Estradiol	1	Striatum	0.494	0.0895	0.223	0.232	470.5	232.427	2.21525	5.51955
HOSP 49	Estradiol	HOSP	Estradiol	2	Striatum	0.872	0.189	0.381	0.405	430	374.96	2.28871	4.61376
HOSP 49	Empty	HOSP	Post_Estradiol	3	Striatum	0.247	0.11	0.209	0.0968	483	119.301	1.18182	2.24545
HOSP 49	Empty	WTSP	Post_Estradiol	4	Striatum	0.355	0.0992	0.238	0.163	472	167.56	1.4916	3.57863
HOSP 40	Empty	HOSP	Empty	1	Thalamus	1.22	0.253	0.389	0.285	479.5	584.99	3.13625	4.82213
HOSP 40	Empty	WTSP	Empty	2	Thalamus	1.18	0.241	0.43	0.31	459.5	542.21	2.74419	4.89627
HOSP 40	Estradiol	WTSP	Estradiol	3	Thalamus	1.41	0.186	0.501	0.336	468	659.88	2.81437	7.58065
HOSP 40	Estradiol	HOSP	Estradiol	4	Thalamus	1.66	0.192	0.477	0.42	444.5	737.87	3.48008	8.64583
HOSP 41	Estradiol	WTSP	Estradiol	1	Thalamus	0.817	0.217	0.429	0.875	525	428.925	1.90443	3.76498
HOSP 41	Estradiol	HOSP	Estradiol	2	Thalamus	0.317	0.0794	0.215	0.262	501	158.817	1.47442	3.99244
HOSP 41	Empty	HOSP	Post_Estradiol	3	Thalamus	0.862	0.173	0.487	0.537	504	434.448	1.77002	4.98266
HOSP 41	Empty	WTSP	Post_Estradiol	4	Thalamus	0.178	0.077	0.19	0.0791	468	83.304	0.936842	2.31169
HOSP 42	Estradiol	WTSP	Estradiol	1	Thalamus	0.978	0.238	0.51	0.295	475.5	465.039	1.91765	4.10924
HOSP 42	Estradiol	HOSP	Estradiol	2	Thalamus	1.32	0.216	0.475	0.326	455	600.6	2.77895	6.11111
HOSP 42	Empty	HOSP	Post_Estradiol	3	Thalamus	1.3	0.261	0.508	0.332	533.5	693.55	2.55906	4.98084
HOSP 42	Empty	WTSP	Post_Estradiol	4	Thalamus	1.06	0.205	0.482	0.387	501	531.06	2.19917	5.17073
HOSP 43	Empty	WTSP	Empty	1	Thalamus	1.06	0.231	0.44	0.412	483	511.98	2.40909	4.58874
HOSP 43	Empty	HOSP	Empty	2	Thalamus	1.02	0.208	0.469	0.418	505	515.1	2.17484	4.90385
HOSP 43	Estradiol	WTSP	Estradiol	3	Thalamus	0.826	0.225	0.506	0.646	461	380.786	1.63241	3.67111
HOSP 43	Estradiol	HOSP	Estradiol	4	Thalamus	0.823	0.203	0.42	0.644	413	339.899	1.95952	4.05419
HOSP 44	Empty	WTSP	Empty	1	Thalamus	0.741	0.134	0.331	0.413	499	369.759	2.23867	5.52985
HOSP 44	Empty	HOSP	Empty	2	Thalamus	0.793	0.174	0.376	0.427	490	388.57	2.10904	4.55747
HOSP 44	Estradiol	WTSP	Estradiol	3	Thalamus	0.575	0.177	0.459	0.595	466.5	268.238	1.25272	3.24859
HOSP 44	Estradiol	HOSP	Estradiol	4	Thalamus	0.715	0.145	0.376	0.662	371	265.265	1.9016	4.93103
HOSP 45	Estradiol	HOSP	Estradiol	1	Thalamus	0.698	0.135	0.321	0.52	468	326.664	2.17445	5.17037
HOSP 45	Estradiol	WTSP	Estradiol	2	Thalamus	0.717	0.117	0.415	0.673	510	365.67	1.72771	6.12821
HOSP 45	Empty	HOSP	Post_Estradiol	3	Thalamus	0.901	0.164	0.399	0.386	507	456.807	2.25815	5.4939
HOSP 45	Empty	WTSP	Post_Estradiol	4	Thalamus	0.221	0.0951	0.205	0.113	506	111.826	1.07805	2.32387
HOSP 46	Estradiol	HOSP	Estradiol	1	Thalamus	1.09	0.178	0.406	0.745	437.5	476.875	2.68473	6.1236
HOSP 46	Estradiol	WTSP	Estradiol	2	Thalamus	0.784	0.131	0.408	0.706	415.5	325.752	1.92157	5.98473
HOSP 46	Empty	HOSP	Post_Estradiol	3	Thalamus	0.872	0.16	0.419	0.713	581.5	507.068	2.08115	5.45
HOSP 46	Empty	WTSP	Post_Estradiol	4	Thalamus	0.725	0.168	0.429	0.664	527	382.075	1.68998	4.31548
HOSP 47	Empty	HOSP	Empty	1	Thalamus	0.6	0.208	0.459	0.192	530.5	318.3	1.30719	2.88462
HOSP 47	Empty	WTSP	Empty	2	Thalamus	0.928	0.208	0.401	0.289	497.5	461.68	2.31421	4.46154
HOSP 47	Estradiol	WTSP	Estradiol	3	Thalamus	1.02	0.184	0.396	0.428	461.5	470.73	2.57576	5.54348
HOSP 47	Estradiol	HOSP	Estradiol	4	Thalamus	0.888	0.165	0.377	0.441	453	402.264	2.35544	5.38182
HOSP 48	Empty	HOSP	Empty	1	Thalamus	1.13	0.207	0.377	0.264	529	597.77	2.99735	5.45894
HOSP 48	Empty	WTSP	Empty	2	Thalamus	0.855	0.187	0.303	0.317	436	372.78	2.82178	4.57219
HOSP 48	Estradiol	WTSP	Estradiol	3	Thalamus	0.831	0.251	0.517	0.395	508	422.148	1.60735	3.31076
HOSP 49	Estradiol	WTSP	Estradiol	1	Thalamus	0.455	0.0895	0.223	0.232	470.5	214.077	2.04036	5.0838
HOSP 49	Estradiol	HOSP	Estradiol	2	Thalamus	0.914	0.189	0.381	0.405	430	393.02	2.39895	4.83598
HOSP 49	Empty	HOSP	Post_Estradiol	3	Thalamus	0.231	0.11	0.209	0.0968	483	111.573	1.10526	2.1
HOSP 49	Empty	WTSP	Post_Estradiol	4	Thalamus	0.334	0.0992	0.238	0.163	472	157.648	1.40336	3.36694

## Sheet: Behavior_data
Bird ID	Implant type	Song type	Treatment	Scan number	Log hops & flights/min	Logit time near speaker	Log beak wipes/min	Log preens/min	Log fluffs/min
HOSP 40	Empty	HOSP	Empty	1	2.82138	0.521507	0.139762	0.559616	-0.597837
HOSP 41	Estradiol	WTSP	Estradiol	1	1.80829	-1.20352	0.693147	1.6771	-0.916291
HOSP 42	Estradiol	WTSP	Estradiol	1	2.81241	0.133598	0.405465	1.84845	-1.04982
HOSP 43	Empty	WTSP	Empty	1	-0.916291	1.14365		1.04732	-1.89712
HOSP 44	Empty	WTSP	Empty	1	2.20276	-0.582533	-0.105361	1.34807	-0.510826
HOSP 45	Estradiol	HOSP	Estradiol	1	2.5096	-1.00734	-0.0512933	1.55814	-0.916291
HOSP 46	Estradiol	HOSP	Estradiol	1	3.20071	-0.674455	-2.99573	1.1474	-2.99573
HOSP 47	Empty	HOSP	Empty	1	1.79176	-1.40736	0.97456	1.78339	-0.916291
HOSP 48	Empty	HOSP	Empty	1	3.57655	1.11648	-2.30259	-1.60944	-2.99573
HOSP 49	Estradiol	WTSP	Estradiol	1	0.81093	-3.69902	-2.99573	1.19392	-1.20397
HOSP 40	Empty	HOSP	Empty	1	2.82138	0.521507	0.139762	0.559616	-0.597837
HOSP 41	Estradiol	WTSP	Estradiol	1	1.80829	-1.20352	0.693147	1.6771	-0.916291
HOSP 42	Estradiol	WTSP	Estradiol	1	2.81241	0.133598	0.405465	1.84845	-1.04982
HOSP 43	Empty	WTSP	Empty	1	-0.916291	1.14365		1.04732	-1.89712
HOSP 44	Empty	WTSP	Empty	1	2.20276	-0.582533	-0.105361	1.34807	-0.510826
HOSP 45	Estradiol	HOSP	Estradiol	1	2.5096	-1.00734	-0.0512933	1.55814	-0.916291
HOSP 46	Estradiol	HOSP	Estradiol	1	3.20071	-0.674455	-2.99573	1.1474	-2.99573
HOSP 47	Empty	HOSP	Empty	1	1.79176	-1.40736	0.97456	1.78339	-0.916291
HOSP 48	Empty	HOSP	Empty	1	3.57655	1.11648	-2.30259	-1.60944	-2.99573
HOSP 49	Estradiol	WTSP	Estradiol	1	0.81093	-3.69902	-2.99573	1.19392	-1.20397
HOSP 40	Empty	HOSP	Empty	1	2.82138	0.521507	0.139762	0.559616	-0.597837
HOSP 41	Estradiol	WTSP	Estradiol	1	1.80829	-1.20352	0.693147	1.6771	-0.916291
HOSP 42	Estradiol	WTSP	Estradiol	1	2.81241	0.133598	0.405465	1.84845	-1.04982
HOSP 43	Empty	WTSP	Empty	1	-0.916291	1.14365		1.04732	-1.89712
HOSP 44	Empty	WTSP	Empty	1	2.20276	-0.582533	-0.105361	1.34807	-0.510826
HOSP 45	Estradiol	HOSP	Estradiol	1	2.5096	-1.00734	-0.0512933	1.55814	-0.916291
HOSP 46	Estradiol	HOSP	Estradiol	1	3.20071	-0.674455	-2.99573	1.1474	-2.99573
HOSP 47	Empty	HOSP	Empty	1	1.79176	-1.40736	0.97456	1.78339	-0.916291
HOSP 48	Empty	HOSP	Empty	1	3.57655	1.11648	-2.30259	-1.60944	-2.99573
HOSP 49	Estradiol	WTSP	Estradiol	1	0.81093	-3.69902	-2.99573	1.19392	-1.20397
HOSP 40	Empty	HOSP	Empty	1	2.82138	0.521507	0.139762	0.559616	-0.597837
HOSP 41	Estradiol	WTSP	Estradiol	1	1.80829	-1.20352	0.693147	1.6771	-0.916291
HOSP 42	Estradiol	WTSP	Estradiol	1	2.81241	0.133598	0.405465	1.84845	-1.04982
HOSP 43	Empty	WTSP	Empty	1	-0.916291	1.14365		1.04732	-1.89712
HOSP 44	Empty	WTSP	Empty	1	2.20276	-0.582533	-0.105361	1.34807	-0.510826
HOSP 45	Estradiol	HOSP	Estradiol	1	2.5096	-1.00734	-0.0512933	1.55814	-0.916291
HOSP 46	Estradiol	HOSP	Estradiol	1	3.20071	-0.674455	-2.99573	1.1474	-2.99573
HOSP 47	Empty	HOSP	Empty	1	1.79176	-1.40736	0.97456	1.78339	-0.916291
HOSP 48	Empty	HOSP	Empty	1	3.57655	1.11648	-2.30259	-1.60944	-2.99573
HOSP 49	Estradiol	WTSP	Estradiol	1	0.81093	-3.69902	-2.99573	1.19392	-1.20397
HOSP 40	Empty	HOSP	Empty	1	2.82138	0.521507	0.139762	0.559616	-0.597837
HOSP 41	Estradiol	WTSP	Estradiol	1	1.80829	-1.20352	0.693147	1.6771	-0.916291
HOSP 42	Estradiol	WTSP	Estradiol	1	2.81241	0.133598	0.405465	1.84845	-1.04982
HOSP 43	Empty	WTSP	Empty	1	-0.916291	1.14365		1.04732	-1.89712
HOSP 44	Empty	WTSP	Empty	1	2.20276	-0.582533	-0.105361	1.34807	-0.510826
HOSP 45	Estradiol	HOSP	Estradiol	1	2.5096	-1.00734	-0.0512933	1.55814	-0.916291
HOSP 46	Estradiol	HOSP	Estradiol	1	3.20071	-0.674455	-2.99573	1.1474	-2.99573
HOSP 47	Empty	HOSP	Empty	1	1.79176	-1.40736	0.97456	1.78339	-0.916291
HOSP 48	Empty	HOSP	Empty	1	3.57655	1.11648	-2.30259	-1.60944	-2.99573
HOSP 49	Estradiol	WTSP	Estradiol	1	0.81093	-3.69902	-2.99573	1.19392	-1.20397
HOSP 40	Empty	HOSP	Empty	1	2.82138	0.521507	0.139762	0.559616	-0.597837
HOSP 41	Estradiol	WTSP	Estradiol	1	1.80829	-1.20352	0.693147	1.6771	-0.916291
HOSP 42	Estradiol	WTSP	Estradiol	1	2.81241	0.133598	0.405465	1.84845	-1.04982
HOSP 43	Empty	WTSP	Empty	1	-0.916291	1.14365		1.04732	-1.89712
HOSP 44	Empty	WTSP	Empty	1	2.20276	-0.582533	-0.105361	1.34807	-0.510826
HOSP 45	Estradiol	HOSP	Estradiol	1	2.5096	-1.00734	-0.0512933	1.55814	-0.916291
HOSP 46	Estradiol	HOSP	Estradiol	1	3.20071	-0.674455	-2.99573	1.1474	-2.99573
HOSP 47	Empty	HOSP	Empty	1	1.79176	-1.40736	0.97456	1.78339	-0.916291
HOSP 48	Empty	HOSP	Empty	1	3.57655	1.11648	-2.30259	-1.60944	-2.99573
HOSP 49	Estradiol	WTSP	Estradiol	1	0.81093	-3.69902	-2.99573	1.19392	-1.20397
HOSP 40	Empty	WTSP	Empty	2	2.75366	-0.0234011	-0.0512933	1.61939	-0.162519
HOSP 41	Estradiol	HOSP	Estradiol	2
HOSP 42	Estradiol	HOSP	Estradiol	2	2.882	0.0034	-1.89712	-1.04982	-1.38629
HOSP 43	Empty	HOSP	Empty	2	-1.04982		-2.30259	0.97456	-2.30259
HOSP 44	Empty	HOSP	Empty	2	2.33699	-1.05456	-1.04982	0.788457	-0.916291
HOSP 45	Estradiol	WTSP	Estradiol	2	2.58022	-0.615305	-0.916291	1.90211	-0.597837
HOSP 46	Estradiol	WTSP	Estradiol	2	0.438255	-4.07855	0.916291	1.75786	-1.60944
HOSP 47	Empty	WTSP	Empty	2	0.875469	-0.525145	0.0953102	1.43508	-1.20397
HOSP 48	Empty	WTSP	Empty	2	2.34181	-0.867211	-1.20397	1.20896	-1.38629
HOSP 49	Estradiol	HOSP	Estradiol	2	2.84491	-0.357149		-0.693147	-1.38629
HOSP 40	Empty	WTSP	Empty	2	2.75366	-0.0234011	-0.0512933	1.61939	-0.162519
HOSP 41	Estradiol	HOSP	Estradiol	2
HOSP 42	Estradiol	HOSP	Estradiol	2	2.882	0.0034	-1.89712	-1.04982	-1.38629
HOSP 43	Empty	HOSP	Empty	2	-1.04982		-2.30259	0.97456	-2.30259
HOSP 44	Empty	HOSP	Empty	2	2.33699	-1.05456	-1.04982	0.788457	-0.916291
HOSP 45	Estradiol	WTSP	Estradiol	2	2.58022	-0.615305	-0.916291	1.90211	-0.597837
HOSP 46	Estradiol	WTSP	Estradiol	2	0.438255	-4.07855	0.916291	1.75786	-1.60944
HOSP 47	Empty	WTSP	Empty	2	0.875469	-0.525145	0.0953102	1.43508	-1.20397
HOSP 48	Empty	WTSP	Empty	2	2.34181	-0.867211	-1.20397	1.20896	-1.38629
HOSP 49	Estradiol	HOSP	Estradiol	2	2.84491	-0.357149		-0.693147	-1.38629
HOSP 40	Empty	WTSP	Empty	2	2.75366	-0.0234011	-0.0512933	1.61939	-0.162519
HOSP 41	Estradiol	HOSP	Estradiol	2
HOSP 42	Estradiol	HOSP	Estradiol	2	2.882	0.0034	-1.89712	-1.04982	-1.38629
HOSP 43	Empty	HOSP	Empty	2	-1.04982		-2.30259	0.97456	-2.30259
HOSP 44	Empty	HOSP	Empty	2	2.33699	-1.05456	-1.04982	0.788457	-0.916291
HOSP 45	Estradiol	WTSP	Estradiol	2	2.58022	-0.615305	-0.916291	1.90211	-0.597837
HOSP 46	Estradiol	WTSP	Estradiol	2	0.438255	-4.07855	0.916291	1.75786	-1.60944
HOSP 47	Empty	WTSP	Empty	2	0.875469	-0.525145	0.0953102	1.43508	-1.20397
HOSP 48	Empty	WTSP	Empty	2	2.34181	-0.867211	-1.20397	1.20896	-1.38629
HOSP 49	Estradiol	HOSP	Estradiol	2	2.84491	-0.357149		-0.693147	-1.38629
HOSP 40	Empty	WTSP	Empty	2	2.75366	-0.0234011	-0.0512933	1.61939	-0.162519
HOSP 41	Estradiol	HOSP	Estradiol	2
HOSP 42	Estradiol	HOSP	Estradiol	2	2.882	0.0034	-1.89712	-1.04982	-1.38629
HOSP 43	Empty	HOSP	Empty	2	-1.04982		-2.30259	0.97456	-2.30259
HOSP 44	Empty	HOSP	Empty	2	2.33699	-1.05456	-1.04982	0.788457	-0.916291
HOSP 45	Estradiol	WTSP	Estradiol	2	2.58022	-0.615305	-0.916291	1.90211	-0.597837
HOSP 46	Estradiol	WTSP	Estradiol	2	0.438255	-4.07855	0.916291	1.75786	-1.60944
HOSP 47	Empty	WTSP	Empty	2	0.875469	-0.525145	0.0953102	1.43508	-1.20397
HOSP 48	Empty	WTSP	Empty	2	2.34181	-0.867211	-1.20397	1.20896	-1.38629
HOSP 49	Estradiol	HOSP	Estradiol	2	2.84491	-0.357149		-0.693147	-1.38629
HOSP 40	Empty	WTSP	Empty	2	2.75366	-0.0234011	-0.0512933	1.61939	-0.162519
HOSP 41	Estradiol	HOSP	Estradiol	2
HOSP 42	Estradiol	HOSP	Estradiol	2	2.882	0.0034	-1.89712	-1.04982	-1.38629
HOSP 43	Empty	HOSP	Empty	2	-1.04982		-2.30259	0.97456	-2.30259
HOSP 44	Empty	HOSP	Empty	2	2.33699	-1.05456	-1.04982	0.788457	-0.916291
HOSP 45	Estradiol	WTSP	Estradiol	2	2.58022	-0.615305	-0.916291	1.90211	-0.597837
HOSP 46	Estradiol	WTSP	Estradiol	2	0.438255	-4.07855	0.916291	1.75786	-1.60944
HOSP 47	Empty	WTSP	Empty	2	0.875469	-0.525145	0.0953102	1.43508	-1.20397
HOSP 48	Empty	WTSP	Empty	2	2.34181	-0.867211	-1.20397	1.20896	-1.38629
HOSP 49	Estradiol	HOSP	Estradiol	2	2.84491	-0.357149		-0.693147	-1.38629
HOSP 40	Empty	WTSP	Empty	2	2.75366	-0.0234011	-0.0512933	1.61939	-0.162519
HOSP 41	Estradiol	HOSP	Estradiol	2
HOSP 42	Estradiol	HOSP	Estradiol	2	2.882	0.0034	-1.89712	-1.04982	-1.38629
HOSP 43	Empty	HOSP	Empty	2	-1.04982		-2.30259	0.97456	-2.30259
HOSP 44	Empty	HOSP	Empty	2	2.33699	-1.05456	-1.04982	0.788457	-0.916291
HOSP 45	Estradiol	WTSP	Estradiol	2	2.58022	-0.615305	-0.916291	1.90211	-0.597837
HOSP 46	Estradiol	WTSP	Estradiol	2	0.438255	-4.07855	0.916291	1.75786	-1.60944
HOSP 47	Empty	WTSP	Empty	2	0.875469	-0.525145	0.0953102	1.43508	-1.20397
HOSP 48	Empty	WTSP	Empty	2	2.34181	-0.867211	-1.20397	1.20896	-1.38629
HOSP 49	Estradiol	HOSP	Estradiol	2	2.84491	-0.357149		-0.693147	-1.38629
HOSP 40	Estradiol	WTSP	Estradiol	3	3.23475	-0.776846	-1.20397	1.64866	-1.20397
HOSP 41	Empty	HOSP	Post_Estradiol	3	0.470004	-2.73656	0.0487902	2.12226	-1.60944
HOSP 42	Empty	HOSP	Post_Estradiol	3	3.13549	-1.35533		-1.38629
HOSP 43	Estradiol	WTSP	Estradiol	3	-1.89712
HOSP 44	Estradiol	WTSP	Estradiol	3	-0.287682	1.85745	-2.99573	-0.693147	-2.99573
HOSP 45	Empty	HOSP	Post_Estradiol	3	3.32863	0.730888	-0.693147	-0.693147	-1.89712
HOSP 46	Empty	HOSP	Post_Estradiol	3	0.336472	-3.89182	-2.99573	-0.0512933	-1.89712
HOSP 47	Estradiol	WTSP	Estradiol	3	2.77259	-1.9085	-1.89712	0.741937	-2.99573
HOSP 48	Estradiol	WTSP	Estradiol	3	-1.04982	-5.00647	-2.30259	0.262364	-1.60944
HOSP 49	Empty	HOSP	Post_Estradiol	3	-0.798508	-6.40533	-1.89712	-0.510826	-1.60944
HOSP 40	Estradiol	WTSP	Estradiol	3	3.23475	-0.776846	-1.20397	1.64866	-1.20397
HOSP 41	Empty	HOSP	Post_Estradiol	3	0.470004	-2.73656	0.0487902	2.12226	-1.60944
HOSP 42	Empty	HOSP	Post_Estradiol	3	3.13549	-1.35533		-1.38629
HOSP 43	Estradiol	WTSP	Estradiol	3	-1.89712
HOSP 44	Estradiol	WTSP	Estradiol	3	-0.287682	1.85745	-2.99573	-0.693147	-2.99573
HOSP 45	Empty	HOSP	Post_Estradiol	3	3.32863	0.730888	-0.693147	-0.693147	-1.89712
HOSP 46	Empty	HOSP	Post_Estradiol	3	0.336472	-3.89182	-2.99573	-0.0512933	-1.89712
HOSP 47	Estradiol	WTSP	Estradiol	3	2.77259	-1.9085	-1.89712	0.741937	-2.99573
HOSP 48	Estradiol	WTSP	Estradiol	3	-1.04982	-5.00647	-2.30259	0.262364	-1.60944
HOSP 49	Empty	HOSP	Post_Estradiol	3	-0.798508	-6.40533	-1.89712	-0.510826	-1.60944
HOSP 40	Estradiol	WTSP	Estradiol	3	3.23475	-0.776846	-1.20397	1.64866	-1.20397
HOSP 41	Empty	HOSP	Post_Estradiol	3	0.470004	-2.73656	0.0487902	2.12226	-1.60944
HOSP 42	Empty	HOSP	Post_Estradiol	3	3.13549	-1.35533		-1.38629
HOSP 43	Estradiol	WTSP	Estradiol	3	-1.89712
HOSP 44	Estradiol	WTSP	Estradiol	3	-0.287682	1.85745	-2.99573	-0.693147	-2.99573
HOSP 45	Empty	HOSP	Post_Estradiol	3	3.32863	0.730888	-0.693147	-0.693147	-1.89712
HOSP 46	Empty	HOSP	Post_Estradiol	3	0.336472	-3.89182	-2.99573	-0.0512933	-1.89712
HOSP 47	Estradiol	WTSP	Estradiol	3	2.77259	-1.9085	-1.89712	0.741937	-2.99573
HOSP 48	Estradiol	WTSP	Estradiol	3	-1.04982	-5.00647	-2.30259	0.262364	-1.60944
HOSP 49	Empty	HOSP	Post_Estradiol	3	-0.798508	-6.40533	-1.89712	-0.510826	-1.60944
HOSP 40	Estradiol	WTSP	Estradiol	3	3.23475	-0.776846	-1.20397	1.64866	-1.20397
HOSP 41	Empty	HOSP	Post_Estradiol	3	0.470004	-2.73656	0.0487902	2.12226	-1.60944
HOSP 42	Empty	HOSP	Post_Estradiol	3	3.13549	-1.35533		-1.38629
HOSP 43	Estradiol	WTSP	Estradiol	3	-1.89712
HOSP 44	Estradiol	WTSP	Estradiol	3	-0.287682	1.85745	-2.99573	-0.693147	-2.99573
HOSP 45	Empty	HOSP	Post_Estradiol	3	3.32863	0.730888	-0.693147	-0.693147	-1.89712
HOSP 46	Empty	HOSP	Post_Estradiol	3	0.336472	-3.89182	-2.99573	-0.0512933	-1.89712
HOSP 47	Estradiol	WTSP	Estradiol	3	2.77259	-1.9085	-1.89712	0.741937	-2.99573
HOSP 48	Estradiol	WTSP	Estradiol	3	-1.04982	-5.00647	-2.30259	0.262364	-1.60944
HOSP 49	Empty	HOSP	Post_Estradiol	3	-0.798508	-6.40533	-1.89712	-0.510826	-1.60944
HOSP 40	Estradiol	WTSP	Estradiol	3	3.23475	-0.776846	-1.20397	1.64866	-1.20397
HOSP 41	Empty	HOSP	Post_Estradiol	3	0.470004	-2.73656	0.0487902	2.12226	-1.60944
HOSP 42	Empty	HOSP	Post_Estradiol	3	3.13549	-1.35533		-1.38629
HOSP 43	Estradiol	WTSP	Estradiol	3	-1.89712
HOSP 44	Estradiol	WTSP	Estradiol	3	-0.287682	1.85745	-2.99573	-0.693147	-2.99573
HOSP 45	Empty	HOSP	Post_Estradiol	3	3.32863	0.730888	-0.693147	-0.693147	-1.89712
HOSP 46	Empty	HOSP	Post_Estradiol	3	0.336472	-3.89182	-2.99573	-0.0512933	-1.89712
HOSP 47	Estradiol	WTSP	Estradiol	3	2.77259	-1.9085	-1.89712	0.741937	-2.99573
HOSP 48	Estradiol	WTSP	Estradiol	3	-1.04982	-5.00647	-2.30259	0.262364	-1.60944
HOSP 49	Empty	HOSP	Post_Estradiol	3	-0.798508	-6.40533	-1.89712	-0.510826	-1.60944
HOSP 40	Estradiol	WTSP	Estradiol	3	3.23475	-0.776846	-1.20397	1.64866	-1.20397
HOSP 41	Empty	HOSP	Post_Estradiol	3	0.470004	-2.73656	0.0487902	2.12226	-1.60944
HOSP 42	Empty	HOSP	Post_Estradiol	3	3.13549	-1.35533		-1.38629
HOSP 43	Estradiol	WTSP	Estradiol	3	-1.89712
HOSP 44	Estradiol	WTSP	Estradiol	3	-0.287682	1.85745	-2.99573	-0.693147	-2.99573
HOSP 45	Empty	HOSP	Post_Estradiol	3	3.32863	0.730888	-0.693147	-0.693147	-1.89712
HOSP 46	Empty	HOSP	Post_Estradiol	3	0.336472	-3.89182	-2.99573	-0.0512933	-1.89712
HOSP 47	Estradiol	WTSP	Estradiol	3	2.77259	-1.9085	-1.89712	0.741937	-2.99573
HOSP 48	Estradiol	WTSP	Estradiol	3	-1.04982	-5.00647	-2.30259	0.262364	-1.60944
HOSP 49	Empty	HOSP	Post_Estradiol	3	-0.798508	-6.40533	-1.89712	-0.510826	-1.60944
HOSP 40	Estradiol	HOSP	Estradiol	4	3.61092	-1.50622	-0.223144	0.336472	-0.356675
HOSP 41	Empty	WTSP	Post_Estradiol	4	1.28093	-1.87903	-1.04982	1.30833	-1.04982
HOSP 42	Empty	WTSP	Post_Estradiol	4	3.01308	-2.66616	0.916291	1.42311	-1.60944
HOSP 43	Estradiol	HOSP	Estradiol	4	-1.89712		-1.60944	-0.430783	-1.89712
HOSP 44	Estradiol	HOSP	Estradiol	4	2.52573	-0.8236	-1.89712	1.02962	-2.99573
HOSP 45	Empty	WTSP	Post_Estradiol	4	3.01553	0.851349	-0.916291	-0.916291	-1.20397
HOSP 46	Empty	WTSP	Post_Estradiol	4	0.182322	-5.69994		-0.798508
HOSP 47	Estradiol	HOSP	Estradiol	4	0	-1.7346	0.262364	1.30833	-1.60944
HOSP 49	Empty	WTSP	Post_Estradiol	4	-0.0512933	-4.0279
HOSP 40	Estradiol	HOSP	Estradiol	4	3.61092	-1.50622	-0.223144	0.336472	-0.356675
HOSP 41	Empty	WTSP	Post_Estradiol	4	1.28093	-1.87903	-1.04982	1.30833	-1.04982
HOSP 42	Empty	WTSP	Post_Estradiol	4	3.01308	-2.66616	0.916291	1.42311	-1.60944
HOSP 43	Estradiol	HOSP	Estradiol	4	-1.89712		-1.60944	-0.430783	-1.89712
HOSP 44	Estradiol	HOSP	Estradiol	4	2.52573	-0.8236	-1.89712	1.02962	-2.99573
HOSP 45	Empty	WTSP	Post_Estradiol	4	3.01553	0.851349	-0.916291	-0.916291	-1.20397
HOSP 46	Empty	WTSP	Post_Estradiol	4	0.182322	-5.69994		-0.798508
HOSP 47	Estradiol	HOSP	Estradiol	4	0	-1.7346	0.262364	1.30833	-1.60944
HOSP 49	Empty	WTSP	Post_Estradiol	4	-0.0512933	-4.0279
HOSP 40	Estradiol	HOSP	Estradiol	4	3.61092	-1.50622	-0.223144	0.336472	-0.356675
HOSP 41	Empty	WTSP	Post_Estradiol	4	1.28093	-1.87903	-1.04982	1.30833	-1.04982
HOSP 42	Empty	WTSP	Post_Estradiol	4	3.01308	-2.66616	0.916291	1.42311	-1.60944
HOSP 43	Estradiol	HOSP	Estradiol	4	-1.89712		-1.60944	-0.430783	-1.89712
HOSP 44	Estradiol	HOSP	Estradiol	4	2.52573	-0.8236	-1.89712	1.02962	-2.99573
HOSP 45	Empty	WTSP	Post_Estradiol	4	3.01553	0.851349	-0.916291	-0.916291	-1.20397
HOSP 46	Empty	WTSP	Post_Estradiol	4	0.182322	-5.69994		-0.798508
HOSP 47	Estradiol	HOSP	Estradiol	4	0	-1.7346	0.262364	1.30833	-1.60944
HOSP 49	Empty	WTSP	Post_Estradiol	4	-0.0512933	-4.0279
HOSP 40	Estradiol	HOSP	Estradiol	4	3.61092	-1.50622	-0.223144	0.336472	-0.356675
HOSP 41	Empty	WTSP	Post_Estradiol	4	1.28093	-1.87903	-1.04982	1.30833	-1.04982
HOSP 42	Empty	WTSP	Post_Estradiol	4	3.01308	-2.66616	0.916291	1.42311	-1.60944
HOSP 43	Estradiol	HOSP	Estradiol	4	-1.89712		-1.60944	-0.430783	-1.89712
HOSP 44	Estradiol	HOSP	Estradiol	4	2.52573	-0.8236	-1.89712	1.02962	-2.99573
HOSP 45	Empty	WTSP	Post_Estradiol	4	3.01553	0.851349	-0.916291	-0.916291	-1.20397
HOSP 46	Empty	WTSP	Post_Estradiol	4	0.182322	-5.69994		-0.798508
HOSP 47	Estradiol	HOSP	Estradiol	4	0	-1.7346	0.262364	1.30833	-1.60944
HOSP 49	Empty	WTSP	Post_Estradiol	4	-0.0512933	-4.0279
HOSP 40	Estradiol	HOSP	Estradiol	4	3.61092	-1.50622	-0.223144	0.336472	-0.356675
HOSP 41	Empty	WTSP	Post_Estradiol	4	1.28093	-1.87903	-1.04982	1.30833	-1.04982
HOSP 42	Empty	WTSP	Post_Estradiol	4	3.01308	-2.66616	0.916291	1.42311	-1.60944
HOSP 43	Estradiol	HOSP	Estradiol	4	-1.89712		-1.60944	-0.430783	-1.89712
HOSP 44	Estradiol	HOSP	Estradiol	4	2.52573	-0.8236	-1.89712	1.02962	-2.99573
HOSP 45	Empty	WTSP	Post_Estradiol	4	3.01553	0.851349	-0.916291	-0.916291	-1.20397
HOSP 46	Empty	WTSP	Post_Estradiol	4	0.182322	-5.69994		-0.798508
HOSP 47	Estradiol	HOSP	Estradiol	4	0	-1.7346	0.262364	1.30833	-1.60944
HOSP 49	Empty	WTSP	Post_Estradiol	4	-0.0512933	-4.0279
HOSP 40	Estradiol	HOSP	Estradiol	4	3.61092	-1.50622	-0.223144	0.336472	-0.356675
HOSP 41	Empty	WTSP	Post_Estradiol	4	1.28093	-1.87903	-1.04982	1.30833	-1.04982
HOSP 42	Empty	WTSP	Post_Estradiol	4	3.01308	-2.66616	0.916291	1.42311	-1.60944
HOSP 43	Estradiol	HOSP	Estradiol	4	-1.89712		-1.60944	-0.430783	-1.89712
HOSP 44	Estradiol	HOSP	Estradiol	4	2.52573	-0.8236	-1.89712	1.02962	-2.99573
HOSP 45	Empty	WTSP	Post_Estradiol	4	3.01553	0.851349	-0.916291	-0.916291	-1.20397
HOSP 46	Empty	WTSP	Post_Estradiol	4	0.182322	-5.69994		-0.798508
HOSP 47	Estradiol	HOSP	Estradiol	4	0	-1.7346	0.262364	1.30833	-1.60944
HOSP 49	Empty	WTSP	Post_Estradiol	4	-0.0512933	-4.0279

## Sheet: Hormone_data
Bird ID	Implant type	Treatment	Estradiol (pg/ml)
HOSP 40	E2	E2	963
HOSP 41	E2	E2	746
HOSP 42	E2	E2	673
HOSP 43	E2	E2	1460
HOSP 44	E2	E2	3154
HOSP 45	E2	E2	927
HOSP 46	E2	E2	7693
HOSP 47	E2	E2	1076
HOSP 48	E2	E2	3465
HOSP 49	E2	E2	4887
HOSP 40	Empty	Empty	149
HOSP 43	Empty	Empty	134
HOSP 44	Empty	Empty	134
HOSP 47	Empty	Empty	253
HOSP 48	Empty	Empty	124
HOSP 41	Empty	Post-E2	394
HOSP 42	Empty	Post-E2	177
HOSP 45	Empty	Post-E2	281
HOSP 46	Empty	Post-E2	4297
HOSP 49	Empty	Post-E2	185

## Sheet: Ovary_mass
Bird ID	Implant type	Ovary mass (g)
40	Estradiol	0.291
41	Empty	0.0076
42	Empty	0.0154
43	Estradiol	0.5257
44	Estradiol	0.7837
45	Empty	0.0034
46	Empty	0.0066
47	Estradiol	0.3938
48	Estradiol	0.194
49	Empty	0.0339
